# Supplementary material for: The gastrointestinal tract microbiome of Holstein × Angus cross cattle is negatively impacted by the pre-harvest process
Source: Appl Environ Microbiol. 2025 Apr 11;91(5):e02599-24. doi: 10.1128/aem.02599-24 (PMC12093979; doi:10.1128/aem.02599-24)
Supplement: Tables S1 to S3 — Tables illustrating the top 40 genera of each location, core microbiome, and differentially abundant taxa. [file aem.02599-24-s0001.xlsx]

## Sheet: Supp. Table 1
Supplemental Figure 1. Top 40 Most Abundant Taxa in each GIT location
rumen_liquids	1	g__Prevotella
rumen_liquids	2	d__Bacteria_p__Bacteroidota_c__Bacteroidia_o__Bacteroidales_f__Prevotellaceae_d__Bacteria
rumen_liquids	3	g__Succinivibrionaceae_UCG-001
rumen_liquids	4	g__Treponema
rumen_liquids	5	g__Succiniclasticum
rumen_liquids	6	p__Bacteroidota
rumen_liquids	7	g__Prevotellaceae_UCG-001
rumen_liquids	8	g__Muribaculaceae
rumen_liquids	9	d__Bacteria_p__Spirochaetota_c__Spirochaetia_o__Spirochaetales_f__Spirochaetaceae_d__Bacteria
rumen_liquids	10	g__Rikenellaceae_RC9_gut_group
rumen_liquids	11	d__Bacteria_d__Bacteria_d__Bacteria_d__Bacteria_d__Bacteria_d__Bacteria
rumen_liquids	12	d__Bacteria_p__Firmicutes_c__Clostridia_o__Lachnospirales_f__Lachnospiraceae_d__Bacteria
rumen_liquids	13	d__Bacteria_p__Firmicutes_c__Negativicutes_o__Veillonellales-Selenomonadales_f__Selenomonadaceae_d__Bacteria
rumen_liquids	14	g__Prevotellaceae_UCG-003
rumen_liquids	15	g__NK4A214_group
rumen_liquids	16	g__Methanobrevibacter
rumen_liquids	17	c__Clostridia
rumen_liquids	18	g__F082
rumen_liquids	19	d__Bacteria_p__Firmicutes_c__Negativicutes_o__Veillonellales-Selenomonadales_f__Selenomonadaceae_g__uncultured
rumen_liquids	20	g__Prevotellaceae_NK3B31_group
rumen_liquids	21	g__Lachnospiraceae_NK3A20_group
rumen_liquids	22	g__Acidaminococcus
rumen_liquids	23	g__Dialister
rumen_liquids	24	g__WCHB1-41
rumen_liquids	25	d__Bacteria_p__Bacteroidota_c__Bacteroidia_o__Bacteroidales_f__uncultured_g__uncultured
rumen_liquids	26	g__Lachnospiraceae_XPB1014_group
rumen_liquids	27	g__Succinivibrio
rumen_liquids	28	g__Fibrobacter
rumen_liquids	29	g__U29-B03
rumen_liquids	30	g__p-251-o5
rumen_liquids	31	g__Bacteroidales_UCG-001
rumen_liquids	32	g__Lactobacillus
rumen_liquids	33	c__Bacteroidia
rumen_liquids	34	g__Prevotellaceae_YAB2003_group
rumen_liquids	35	d__Bacteria_p__Firmicutes_c__Clostridia_o__Oscillospirales_d__Bacteria_p__Firmicutes
rumen_liquids	36	g__Veillonellaceae_UCG-001
rumen_liquids	37	g__Ruminococcus
rumen_liquids	38	g__Gastranaerophilales
rumen_liquids	39	g__Prevotellaceae_UCG-004
rumen_liquids	40	g__Clostridia_UCG-014
rumen_solids	1	g__Prevotella
rumen_solids	2	d__Bacteria_p__Bacteroidota_c__Bacteroidia_o__Bacteroidales_f__Prevotellaceae_d__Bacteria
rumen_solids	3	g__Succiniclasticum
rumen_solids	4	p__Bacteroidota
rumen_solids	5	g__Treponema
rumen_solids	6	g__Muribaculaceae
rumen_solids	7	g__Prevotellaceae_UCG-001
rumen_solids	8	g__Succinivibrionaceae_UCG-001
rumen_solids	9	d__Bacteria_p__Spirochaetota_c__Spirochaetia_o__Spirochaetales_f__Spirochaetaceae_d__Bacteria
rumen_solids	10	d__Bacteria_d__Bacteria_d__Bacteria_d__Bacteria_d__Bacteria_d__Bacteria
rumen_solids	11	g__Rikenellaceae_RC9_gut_group
rumen_solids	12	g__Prevotellaceae_NK3B31_group
rumen_solids	13	d__Bacteria_p__Firmicutes_c__Clostridia_o__Lachnospirales_f__Lachnospiraceae_d__Bacteria
rumen_solids	14	d__Bacteria_p__Firmicutes_c__Negativicutes_o__Veillonellales-Selenomonadales_f__Selenomonadaceae_d__Bacteria
rumen_solids	15	g__p-251-o5
rumen_solids	16	g__Lachnospiraceae_NK3A20_group
rumen_solids	17	g__F082
rumen_solids	18	g__NK4A214_group
rumen_solids	19	g__Prevotellaceae_UCG-003
rumen_solids	20	g__U29-B03
rumen_solids	21	c__Clostridia
rumen_solids	22	g__Lachnospiraceae_XPB1014_group
rumen_solids	23	g__Methanobrevibacter
rumen_solids	24	g__Acidaminococcus
rumen_solids	25	d__Bacteria_p__Firmicutes_c__Negativicutes_o__Veillonellales-Selenomonadales_f__Selenomonadaceae_g__uncultured
rumen_solids	26	g__Prevotellaceae_YAB2003_group
rumen_solids	27	g__Dialister
rumen_solids	28	d__Bacteria_p__Bacteroidota_c__Bacteroidia_o__Bacteroidales_f__uncultured_g__uncultured
rumen_solids	29	g__Veillonellaceae_UCG-001
rumen_solids	30	g__Saccharofermentans
rumen_solids	31	g__WCHB1-41
rumen_solids	32	g__Bacteroidales_UCG-001
rumen_solids	33	g__Schwartzia
rumen_solids	34	g__Prevotellaceae_UCG-004
rumen_solids	35	g__Clostridia_UCG-014
rumen_solids	36	d__Bacteria_p__Firmicutes_c__Clostridia_o__Oscillospirales_d__Bacteria_p__Firmicutes
rumen_solids	37	c__Bacteroidia
rumen_solids	38	g__[Ruminococcus]_gauvreauii_group
rumen_solids	39	g__Succinivibrio
rumen_solids	40	g__Lactobacillus
abomasum	1	g__Prevotella
abomasum	2	d__Bacteria_p__Bacteroidota_c__Bacteroidia_o__Bacteroidales_f__Prevotellaceae_d__Bacteria
abomasum	3	g__Succinivibrionaceae_UCG-001
abomasum	4	g__Treponema
abomasum	5	g__Succiniclasticum
abomasum	6	g__Rikenellaceae_RC9_gut_group
abomasum	7	d__Bacteria_p__Spirochaetota_c__Spirochaetia_o__Spirochaetales_f__Spirochaetaceae_d__Bacteria
abomasum	8	p__Bacteroidota
abomasum	9	g__Prevotellaceae_UCG-001
abomasum	10	d__Bacteria_p__Firmicutes_c__Clostridia_o__Lachnospirales_f__Lachnospiraceae_d__Bacteria
abomasum	11	g__Prevotellaceae_UCG-003
abomasum	12	d__Bacteria_d__Bacteria_d__Bacteria_d__Bacteria_d__Bacteria_d__Bacteria
abomasum	13	d__Bacteria_p__Firmicutes_c__Negativicutes_o__Veillonellales-Selenomonadales_f__Selenomonadaceae_d__Bacteria
abomasum	14	g__Muribaculaceae
abomasum	15	g__Succinivibrio
abomasum	16	c__Clostridia
abomasum	17	g__Acidaminococcus
abomasum	18	g__NK4A214_group
abomasum	19	g__Lachnospiraceae_NK3A20_group
abomasum	20	g__Dialister
abomasum	21	g__Lactobacillus
abomasum	22	d__Bacteria_p__Bacteroidota_c__Bacteroidia_o__Bacteroidales_f__uncultured_g__uncultured
abomasum	23	g__WCHB1-41
abomasum	24	g__UCG-001
abomasum	25	g__Bacteroidales_RF16_group
abomasum	26	d__Bacteria_p__Firmicutes_c__Negativicutes_o__Veillonellales-Selenomonadales_f__Selenomonadaceae_g__uncultured
abomasum	27	g__F082
abomasum	28	c__Bacteroidia
abomasum	29	g__Pseudomonas
abomasum	30	g__Prevotellaceae_NK3B31_group
abomasum	31	g__Fibrobacter
abomasum	32	d__Bacteria_p__Firmicutes_c__Clostridia_o__Oscillospirales_f__Ruminococcaceae_d__Bacteria
abomasum	33	c__Actinobacteria
abomasum	34	g__Megasphaera
abomasum	35	g__Moryella
abomasum	36	g__Ruminococcus
abomasum	37	g__Methanobrevibacter
abomasum	38	g__U29-B03
abomasum	39	g__Prevotellaceae_YAB2003_group
abomasum	40	g__p-251-o5
duodneum	1	g__Prevotella
duodneum	2	g__Treponema
duodneum	3	d__Bacteria_p__Firmicutes_c__Clostridia_o__Lachnospirales_f__Lachnospiraceae_d__Bacteria
duodneum	4	d__Bacteria_p__Bacteroidota_c__Bacteroidia_o__Bacteroidales_f__Prevotellaceae_d__Bacteria
duodneum	5	d__Bacteria_p__Firmicutes_c__Clostridia_o__Oscillospirales_d__Bacteria_p__Firmicutes
duodneum	6	g__Succinivibrionaceae_UCG-001
duodneum	7	g__Muribaculaceae
duodneum	8	g__Lactobacillus
duodneum	9	g__Akkermansia
duodneum	10	g__Bacteroides
duodneum	11	g__Alcaligenes
duodneum	12	c__Actinobacteria
duodneum	13	g__[Eubacterium]_coprostanoligenes_group
duodneum	14	g__Staphylococcus
duodneum	15	d__Bacteria_p__Proteobacteria_c__Gammaproteobacteria_o__Enterobacterales_f__Enterobacteriaceae_d__Bacteria
duodneum	16	d__Bacteria_p__Firmicutes_c__Clostridia_o__Oscillospirales_f__Oscillospiraceae_d__Bacteria
duodneum	17	d__Bacteria_p__Firmicutes_c__Clostridia_o__Peptococcales_f__Peptococcaceae_g__uncultured
duodneum	18	d__Bacteria_p__Spirochaetota_c__Spirochaetia_o__Spirochaetales_f__Spirochaetaceae_d__Bacteria
duodneum	19	p__Bacteroidota
duodneum	20	c__Clostridia
duodneum	21	g__Pseudomonas
duodneum	22	d__Bacteria_p__Firmicutes_c__Clostridia_o__Oscillospirales_f__Ruminococcaceae_d__Bacteria
duodneum	23	g__Methanobrevibacter
duodneum	24	d__Bacteria_d__Bacteria_d__Bacteria_d__Bacteria_d__Bacteria_d__Bacteria
duodneum	25	g__Blautia
duodneum	26	g__Succiniclasticum
duodneum	27	g__Prevotellaceae_UCG-001
duodneum	28	d__Bacteria_p__Proteobacteria_c__Gammaproteobacteria_o__Enterobacterales_d__Bacteria_p__Proteobacteria
duodneum	29	d__Bacteria_p__Firmicutes_c__Negativicutes_o__Veillonellales-Selenomonadales_f__Selenomonadaceae_d__Bacteria
duodneum	30	d__Bacteria_p__Firmicutes_c__Clostridia_o__Peptostreptococcales-Tissierellales_f__Peptostreptococcaceae_d__Bacteria
duodneum	31	g__Lachnospiraceae_NK3A20_group
duodneum	32	c__Bacilli
duodneum	33	g__Parasutterella
duodneum	34	g__Ileibacterium
duodneum	35	g__Pseudobutyrivibrio
duodneum	36	g__NK4A214_group
duodneum	37	d__Bacteria_p__Firmicutes_c__Negativicutes_o__Veillonellales-Selenomonadales_f__Selenomonadaceae_g__uncultured
duodneum	38	g__Mucispirillum
duodneum	39	g__Gastranaerophilales
duodneum	40	g__RF39
jejunum	1	d__Bacteria_p__Firmicutes_c__Clostridia_o__Peptostreptococcales-Tissierellales_f__Peptostreptococcaceae_d__Bacteria
jejunum	2	g__Clostridium_sensu_stricto_1
jejunum	3	g__Lactobacillus
jejunum	4	d__Bacteria_p__Firmicutes_c__Clostridia_o__Oscillospirales_d__Bacteria_p__Firmicutes
jejunum	5	d__Bacteria_p__Proteobacteria_c__Gammaproteobacteria_o__Enterobacterales_f__Enterobacteriaceae_d__Bacteria
jejunum	6	g__Prevotella
jejunum	7	g__Methanobrevibacter
jejunum	8	d__Bacteria_p__Firmicutes_c__Clostridia_o__Lachnospirales_f__Lachnospiraceae_d__Bacteria
jejunum	9	g__Turicibacter
jejunum	10	g__Romboutsia
jejunum	11	g__Muribaculaceae
jejunum	12	g__[Eubacterium]_coprostanoligenes_group
jejunum	13	g__Bacillus
jejunum	14	g__Streptococcus
jejunum	15	g__Bacteroides
jejunum	16	g__Akkermansia
jejunum	17	g__Pseudomonas
jejunum	18	d__Bacteria_p__Firmicutes_c__Clostridia_o__Oscillospirales_f__Oscillospiraceae_d__Bacteria
jejunum	19	g__Cellulosilyticum
jejunum	20	c__Clostridia
jejunum	21	d__Bacteria_p__Firmicutes_c__Clostridia_o__Peptococcales_f__Peptococcaceae_g__uncultured
jejunum	22	d__Bacteria_p__Bacteroidota_c__Bacteroidia_o__Bacteroidales_f__Prevotellaceae_d__Bacteria
jejunum	23	d__Bacteria_p__Proteobacteria_c__Gammaproteobacteria_o__Enterobacterales_d__Bacteria_p__Proteobacteria
jejunum	24	d__Bacteria_p__Firmicutes_c__Clostridia_o__Clostridiales_f__Clostridiaceae_d__Bacteria
jejunum	25	g__Blautia
jejunum	26	g__Succinivibrionaceae_UCG-001
jejunum	27	g__Chloroplast
jejunum	28	g__Treponema
jejunum	29	g__Gastranaerophilales
jejunum	30	g__Alcaligenes
jejunum	31	g__Bifidobacterium
jejunum	32	c__Bacilli
jejunum	33	g__Phascolarctobacterium
jejunum	34	g__Mogibacterium
jejunum	35	d__Bacteria_p__Proteobacteria_c__Alphaproteobacteria_o__Rhodospirillales_f__uncultured_g__uncultured
jejunum	36	d__Bacteria_p__Firmicutes_c__Clostridia_o__Oscillospirales_f__Ruminococcaceae_d__Bacteria
jejunum	37	g__Megasphaera
jejunum	38	d__Bacteria_p__Firmicutes_c__Negativicutes_o__Veillonellales-Selenomonadales_f__Selenomonadaceae_g__uncultured
jejunum	39	g__Staphylococcus
jejunum	40	g__NK4A214_group
ileum	1	d__Bacteria_p__Firmicutes_c__Clostridia_o__Peptostreptococcales-Tissierellales_f__Peptostreptococcaceae_d__Bacteria
ileum	2	g__Clostridium_sensu_stricto_1
ileum	3	d__Bacteria_p__Proteobacteria_c__Gammaproteobacteria_o__Enterobacterales_f__Enterobacteriaceae_d__Bacteria
ileum	4	d__Bacteria_p__Firmicutes_c__Clostridia_o__Lachnospirales_f__Lachnospiraceae_d__Bacteria
ileum	5	g__Prevotella
ileum	6	g__Muribaculaceae
ileum	7	g__Turicibacter
ileum	8	g__Treponema
ileum	9	g__Lactobacillus
ileum	10	g__Streptococcus
ileum	11	d__Bacteria_p__Firmicutes_c__Clostridia_o__Oscillospirales_d__Bacteria_p__Firmicutes
ileum	12	d__Bacteria_p__Bacteroidota_c__Bacteroidia_o__Bacteroidales_f__Prevotellaceae_d__Bacteria
ileum	13	g__[Eubacterium]_coprostanoligenes_group
ileum	14	g__Succinivibrionaceae_UCG-001
ileum	15	d__Bacteria_p__Firmicutes_c__Clostridia_o__Peptococcales_f__Peptococcaceae_g__uncultured
ileum	16	g__Akkermansia
ileum	17	g__Methanobrevibacter
ileum	18	g__Cellulosilyticum
ileum	19	g__Gastranaerophilales
ileum	20	d__Bacteria_p__Proteobacteria_c__Alphaproteobacteria_o__Rhodospirillales_f__uncultured_g__uncultured
ileum	21	g__Pseudomonas
ileum	22	g__Succiniclasticum
ileum	23	g__Bacteroides
ileum	24	g__Alcaligenes
ileum	25	d__Bacteria_p__Firmicutes_c__Clostridia_o__Oscillospirales_f__Oscillospiraceae_d__Bacteria
ileum	26	p__Bacteroidota
ileum	27	g__Romboutsia
ileum	28	g__Blautia
ileum	29	d__Bacteria_p__Proteobacteria_c__Gammaproteobacteria_o__Enterobacterales_d__Bacteria_p__Proteobacteria
ileum	30	g__Alistipes
ileum	31	g__Staphylococcus
ileum	32	g__Parasutterella
ileum	33	g__WCHB1-41
ileum	34	g__Clostridia_UCG-014
ileum	35	g__NK4A214_group
ileum	36	g__Bifidobacterium
ileum	37	c__Clostridia
ileum	38	g__Prevotellaceae_UCG-001
ileum	39	d__Bacteria_d__Bacteria_d__Bacteria_d__Bacteria_d__Bacteria_d__Bacteria
ileum	40	d__Bacteria_p__Firmicutes_c__Clostridia_o__Clostridiales_f__Clostridiaceae_d__Bacteria
cecum	1	g__Alloprevotella
cecum	2	g__Muribaculaceae
cecum	3	d__Bacteria_p__Firmicutes_c__Clostridia_o__Lachnospirales_f__Lachnospiraceae_d__Bacteria
cecum	4	g__UCG-005
cecum	5	g__Bacteroides
cecum	6	g__UCG-010
cecum	7	g__Treponema
cecum	8	g__[Eubacterium]_coprostanoligenes_group
cecum	9	g__Prevotella
cecum	10	c__Clostridia
cecum	11	d__Bacteria_p__Bacteroidota_c__Bacteroidia_o__Bacteroidales_f__Prevotellaceae_d__Bacteria
cecum	12	g__Methanobrevibacter
cecum	13	g__Rikenellaceae_RC9_gut_group
cecum	14	g__Parabacteroides
cecum	15	g__Prevotellaceae_UCG-003
cecum	16	g__Turicibacter
cecum	17	d__Bacteria_p__Firmicutes_c__Clostridia_o__Peptostreptococcales-Tissierellales_f__Peptostreptococcaceae_d__Bacteria
cecum	18	d__Bacteria_p__Firmicutes_c__Clostridia_o__Oscillospirales_f__Oscillospiraceae_d__Bacteria
cecum	19	p__Bacteroidota
cecum	20	g__Monoglobus
cecum	21	g__Clostridium_sensu_stricto_1
cecum	22	d__Bacteria_p__Firmicutes_c__Clostridia_o__Oscillospirales_d__Bacteria_p__Firmicutes
cecum	23	d__Bacteria_p__Firmicutes_c__Clostridia_o__Oscillospirales_f__Ruminococcaceae_d__Bacteria
cecum	24	g__Alistipes
cecum	25	g__RF39
cecum	26	g__Prevotellaceae_UCG-001
cecum	27	d__Bacteria_p__Bacteroidota_c__Bacteroidia_o__Bacteroidales_f__uncultured_g__uncultured
cecum	28	g__Succinivibrionaceae_UCG-001
cecum	29	g__Phascolarctobacterium
cecum	30	d__Bacteria_p__Bacteroidota_c__Bacteroidia_o__Bacteroidales_f__Prevotellaceae_g__uncultured
cecum	31	g__Clostridia_vadinBB60_group
cecum	32	g__Clostridia_UCG-014
cecum	33	g__Christensenellaceae_R-7_group
cecum	34	g__UCG-009
cecum	35	g__Succinivibrio
cecum	36	g__Akkermansia
cecum	37	g__Succiniclasticum
cecum	38	c__Bacteroidia
cecum	39	g__Bacteroidales_RF16_group
cecum	40	g__Gastranaerophilales
large_intesstines	1	g__Alloprevotella
large_intesstines	2	g__Muribaculaceae
large_intesstines	3	g__UCG-005
large_intesstines	4	g__UCG-010
large_intesstines	5	d__Bacteria_p__Firmicutes_c__Clostridia_o__Lachnospirales_f__Lachnospiraceae_d__Bacteria
large_intesstines	6	g__[Eubacterium]_coprostanoligenes_group
large_intesstines	7	g__Prevotella
large_intesstines	8	d__Bacteria_p__Bacteroidota_c__Bacteroidia_o__Bacteroidales_f__Prevotellaceae_d__Bacteria
large_intesstines	9	g__Treponema
large_intesstines	10	c__Clostridia
large_intesstines	11	g__Akkermansia
large_intesstines	12	g__Turicibacter
large_intesstines	13	g__Rikenellaceae_RC9_gut_group
large_intesstines	14	g__Prevotellaceae_UCG-003
large_intesstines	15	d__Bacteria_p__Firmicutes_c__Clostridia_o__Peptostreptococcales-Tissierellales_f__Peptostreptococcaceae_d__Bacteria
large_intesstines	16	g__Methanobrevibacter
large_intesstines	17	g__Bacteroides
large_intesstines	18	p__Bacteroidota
large_intesstines	19	d__Bacteria_p__Firmicutes_c__Clostridia_o__Oscillospirales_f__Oscillospiraceae_d__Bacteria
large_intesstines	20	g__Alistipes
large_intesstines	21	g__Phascolarctobacterium
large_intesstines	22	g__Prevotellaceae_UCG-001
large_intesstines	23	g__Succinivibrionaceae_UCG-001
large_intesstines	24	d__Bacteria_p__Firmicutes_c__Clostridia_o__Oscillospirales_f__Ruminococcaceae_d__Bacteria
large_intesstines	25	g__RF39
large_intesstines	26	d__Bacteria_p__Firmicutes_c__Clostridia_o__Oscillospirales_d__Bacteria_p__Firmicutes
large_intesstines	27	d__Bacteria_p__Bacteroidota_c__Bacteroidia_o__Bacteroidales_f__Prevotellaceae_g__uncultured
large_intesstines	28	g__Lactobacillus
large_intesstines	29	g__Clostridia_UCG-014
large_intesstines	30	d__Bacteria_p__Bacteroidota_c__Bacteroidia_o__Bacteroidales_f__uncultured_g__uncultured
large_intesstines	31	g__Bacteroidales_RF16_group
large_intesstines	32	c__Bacteroidia
large_intesstines	33	g__Succiniclasticum
large_intesstines	34	g__Monoglobus
large_intesstines	35	g__Prevotellaceae_UCG-004
large_intesstines	36	g__Clostridia_vadinBB60_group
large_intesstines	37	g__Methanocorpusculum
large_intesstines	38	d__Bacteria_p__Firmicutes_c__Clostridia_o__Peptococcales_f__Peptococcaceae_g__uncultured
large_intesstines	39	g__Gastranaerophilales
large_intesstines	40	g__Izemoplasmatales

## Sheet: Supp. Table 2
Supplementary table 2. Core microbiome of each GIT location with a detection of 0.1% and a prevalence of 50%
		Kingdom	Phylum	Class	Order	Family	Genus	Species
rumen liquids	5055993927c18e41e599ffd12f097b93	d__Bacteria	p__Proteobacteria	c__Gammaproteobacteria	o__Aeromonadales	f__Succinivibrionaceae	g__Succinivibrionaceae_UCG-001	d__Bacteria
rumen liquids	514ec7211e72730728ba3edef2e6543a	d__Bacteria	p__Firmicutes	c__Negativicutes	o__Acidaminococcales	f__Acidaminococcaceae	g__Succiniclasticum	d__Bacteria
rumen liquids	1d7039600badffd24e380767e7fb13e0	d__Bacteria	p__Bacteroidota	c__Bacteroidia	o__Bacteroidales	f__Prevotellaceae	g__Prevotellaceae_UCG-001	d__Bacteria
rumen liquids	afe15addc053f46cd2f34553866cf5f8	d__Bacteria	p__Bacteroidota	c__Bacteroidia	o__Bacteroidales	f__Prevotellaceae	g__Prevotellaceae_UCG-001	s__uncultured_rumen
rumen liquids	82c94ce5f22189f070def3fe32955a6a	d__Bacteria	p__Bacteroidota	c__Bacteroidia	o__Bacteroidales	f__Prevotellaceae	g__Prevotella	s__Prevotella_albensis
rumen liquids	d3c9ad1c692551a4e3b0653daef589a2	d__Bacteria	p__Bacteroidota	c__Bacteroidia	o__Bacteroidales	f__Prevotellaceae	g__Prevotella	d__Bacteria
rumen liquids	cf6eef4961a6435440bcd6810d53bdbb	d__Bacteria	p__Bacteroidota	c__Bacteroidia	o__Bacteroidales	f__Prevotellaceae	g__Prevotella	d__Bacteria
rumen liquids	d2e6040308f2f1f3f887bf7076f3e05d	d__Bacteria	p__Bacteroidota	c__Bacteroidia	o__Bacteroidales	f__Prevotellaceae	g__Prevotellaceae_YAB2003_group	d__Bacteria
rumen liquids	6369c136dc89e87feaf580bf8af14407	d__Bacteria	p__Bacteroidota	c__Bacteroidia	o__Bacteroidales	f__Prevotellaceae	g__Prevotellaceae_YAB2003_group	d__Bacteria
rumen liquids	66f6f23d38f22dc53f115a6c1a8ff7c8	d__Bacteria	p__Bacteroidota	c__Bacteroidia	o__Bacteroidales	f__Prevotellaceae	g__Prevotella	d__Bacteria
rumen liquids	d8959e80e5316375945946acb8787c1e	d__Bacteria	p__Bacteroidota	c__Bacteroidia	o__Bacteroidales	f__Prevotellaceae	d__Bacteria	p__Bacteroidota
rumen liquids	520227764909716b25cbc7b41790c2f0	d__Bacteria	p__Bacteroidota	c__Bacteroidia	o__Bacteroidales	f__Prevotellaceae	d__Bacteria	p__Bacteroidota
rumen liquids	ee29055276d0dc5f5ef36a72a9570486	d__Bacteria	p__Bacteroidota	c__Bacteroidia	o__Bacteroidales	f__Prevotellaceae	g__Prevotella	d__Bacteria
rumen liquids	be3d809942a87b80ce94b12f8482060c	d__Bacteria	p__Bacteroidota	c__Bacteroidia	o__Bacteroidales	f__Prevotellaceae	g__Prevotella	d__Bacteria
rumen liquids	13e15797e98752567ae3b56b5346d5ab	d__Bacteria	p__Bacteroidota	c__Bacteroidia	o__Bacteroidales	f__Prevotellaceae	g__Prevotella	s__Prevotella_ruminicola
rumen liquids	f341bb4d7c39b56a03cd2add2078bbda	d__Bacteria	p__Bacteroidota	c__Bacteroidia	o__Bacteroidales	f__Prevotellaceae	g__Prevotella	d__Bacteria
rumen liquids	8bbc63025a6fd9164531253f6db02877	d__Bacteria	p__Bacteroidota	c__Bacteroidia	o__Bacteroidales	f__Prevotellaceae	g__Prevotella	d__Bacteria
rumen liquids	502e84608861491613959cbdc8bb1624	d__Bacteria	p__Bacteroidota	c__Bacteroidia	o__Bacteroidales	f__Prevotellaceae	g__Prevotella	d__Bacteria
rumen liquids	e60dfc27594c829efb53b4ae3526c81a	d__Bacteria	p__Bacteroidota	c__Bacteroidia	o__Bacteroidales	f__Prevotellaceae	g__Prevotella	d__Bacteria
rumen liquids	4cffdbb4bdfc6bebf3857b61c4c1bbbd	d__Bacteria	p__Bacteroidota	c__Bacteroidia	o__Bacteroidales	f__Prevotellaceae	d__Bacteria	p__Bacteroidota
rumen liquids	75cdfbb6989cf9ad87060f31c78ef361	d__Bacteria	p__Bacteroidota	c__Bacteroidia	o__Bacteroidales	f__uncultured	g__uncultured	s__uncultured_rumen
rumen liquids	d0e5117c34134e41d4bf291e168b0ebb	d__Bacteria	p__Bacteroidota	c__Bacteroidia	o__Bacteroidales	f__Rikenellaceae	g__Rikenellaceae_RC9_gut_group	d__Bacteria
rumen liquids	160e12e3016c040cff2d22ea812e7669	d__Bacteria	p__Bacteroidota	c__Bacteroidia	o__Bacteroidales	f__Rikenellaceae	g__U29-B03	d__Bacteria
rumen liquids	345f1ec7328c2e800a0a4c86647b9eac	d__Bacteria	p__Bacteroidota	c__Bacteroidia	o__Bacteroidales	f__Muribaculaceae	g__Muribaculaceae	d__Bacteria
rumen liquids	dee219f062b8b3558c5733b7daa12360	d__Bacteria	p__Bacteroidota	c__Bacteroidia	o__Bacteroidales	f__Bacteroidales_UCG-001	g__Bacteroidales_UCG-001	s__uncultured_rumen
rumen liquids	a43cf0e2729d8c37b483ee7af41d1262	d__Bacteria	p__Firmicutes	c__Clostridia	o__Oscillospirales	f__Oscillospiraceae	g__NK4A214_group	d__Bacteria
rumen solids	e5a73b2c5d5dde4fb7d7115f502fd97b	d__Bacteria	p__Spirochaetota	c__Spirochaetia	o__Spirochaetales	f__Spirochaetaceae	g__Treponema	s__Treponema_ruminis
rumen solids	6bf5f0260b4c055ffea631523c89c6c0	d__Bacteria	p__Spirochaetota	c__Spirochaetia	o__Spirochaetales	f__Spirochaetaceae	d__Bacteria	p__Spirochaetota
rumen solids	5055993927c18e41e599ffd12f097b93	d__Bacteria	p__Proteobacteria	c__Gammaproteobacteria	o__Aeromonadales	f__Succinivibrionaceae	g__Succinivibrionaceae_UCG-001	d__Bacteria
rumen solids	1677926115427549be99d970af6fdff7	d__Bacteria	p__Firmicutes	c__Negativicutes	o__Veillonellales-Selenomonadales	f__Selenomonadaceae	g__uncultured	s__uncultured_rumen
rumen solids	0a65bf1cc0a03c45e17ee935bd89a893	d__Bacteria	p__Firmicutes	c__Negativicutes	o__Veillonellales-Selenomonadales	f__Selenomonadaceae	g__Schwartzia	d__Bacteria
rumen solids	192a238ebbb35c9fcfeb47480cb457ed	d__Bacteria	p__Firmicutes	c__Negativicutes	o__Veillonellales-Selenomonadales	f__Selenomonadaceae	g__Veillonellaceae_UCG-001	d__Bacteria
rumen solids	514ec7211e72730728ba3edef2e6543a	d__Bacteria	p__Firmicutes	c__Negativicutes	o__Acidaminococcales	f__Acidaminococcaceae	g__Succiniclasticum	d__Bacteria
rumen solids	bf592b72d38cd256aa4a99ac2a3a0be1	d__Bacteria	p__Firmicutes	c__Negativicutes	o__Acidaminococcales	f__Acidaminococcaceae	g__Succiniclasticum	d__Bacteria
rumen solids	c101f1bc1a4dacdb6d1d9df14cf2571e	d__Bacteria	p__Firmicutes	c__Negativicutes	o__Acidaminococcales	f__Acidaminococcaceae	g__Succiniclasticum	d__Bacteria
rumen solids	1d7039600badffd24e380767e7fb13e0	d__Bacteria	p__Bacteroidota	c__Bacteroidia	o__Bacteroidales	f__Prevotellaceae	g__Prevotellaceae_UCG-001	d__Bacteria
rumen solids	afe15addc053f46cd2f34553866cf5f8	d__Bacteria	p__Bacteroidota	c__Bacteroidia	o__Bacteroidales	f__Prevotellaceae	g__Prevotellaceae_UCG-001	s__uncultured_rumen
rumen solids	16fdf5f465a7d17c5376f68e6646312d	d__Bacteria	p__Bacteroidota	c__Bacteroidia	o__Bacteroidales	d__Bacteria	p__Bacteroidota	c__Bacteroidia
rumen solids	b48174ebc84096a4cdb36f732708d4f0	d__Bacteria	p__Bacteroidota	c__Bacteroidia	o__Bacteroidales	f__Prevotellaceae	d__Bacteria	p__Bacteroidota
rumen solids	f96cc0b52cc43df26f6db7283b569827	d__Bacteria	p__Bacteroidota	c__Bacteroidia	o__Bacteroidales	f__Prevotellaceae	d__Bacteria	p__Bacteroidota
rumen solids	82c94ce5f22189f070def3fe32955a6a	d__Bacteria	p__Bacteroidota	c__Bacteroidia	o__Bacteroidales	f__Prevotellaceae	g__Prevotella	s__Prevotella_albensis
rumen solids	d3c9ad1c692551a4e3b0653daef589a2	d__Bacteria	p__Bacteroidota	c__Bacteroidia	o__Bacteroidales	f__Prevotellaceae	g__Prevotella	d__Bacteria
rumen solids	cf6eef4961a6435440bcd6810d53bdbb	d__Bacteria	p__Bacteroidota	c__Bacteroidia	o__Bacteroidales	f__Prevotellaceae	g__Prevotella	d__Bacteria
rumen solids	d2e6040308f2f1f3f887bf7076f3e05d	d__Bacteria	p__Bacteroidota	c__Bacteroidia	o__Bacteroidales	f__Prevotellaceae	g__Prevotellaceae_YAB2003_group	d__Bacteria
rumen solids	6369c136dc89e87feaf580bf8af14407	d__Bacteria	p__Bacteroidota	c__Bacteroidia	o__Bacteroidales	f__Prevotellaceae	g__Prevotellaceae_YAB2003_group	d__Bacteria
rumen solids	66f6f23d38f22dc53f115a6c1a8ff7c8	d__Bacteria	p__Bacteroidota	c__Bacteroidia	o__Bacteroidales	f__Prevotellaceae	g__Prevotella	d__Bacteria
rumen solids	a53b48fb5292f7db4c0892a6734237e2	d__Bacteria	p__Bacteroidota	c__Bacteroidia	o__Bacteroidales	f__Prevotellaceae	d__Bacteria	p__Bacteroidota
rumen solids	0fba5274660795db1b4621910409ef3a	d__Bacteria	p__Bacteroidota	c__Bacteroidia	o__Bacteroidales	d__Bacteria	p__Bacteroidota	c__Bacteroidia
rumen solids	b028d99688880127f01d00c3318a80d2	d__Bacteria	p__Bacteroidota	c__Bacteroidia	o__Bacteroidales	f__Prevotellaceae	d__Bacteria	p__Bacteroidota
rumen solids	8d4124fe13055d1fd68c6164e9eaf3f9	d__Bacteria	p__Bacteroidota	c__Bacteroidia	o__Bacteroidales	f__Prevotellaceae	d__Bacteria	p__Bacteroidota
rumen solids	d8959e80e5316375945946acb8787c1e	d__Bacteria	p__Bacteroidota	c__Bacteroidia	o__Bacteroidales	f__Prevotellaceae	d__Bacteria	p__Bacteroidota
rumen solids	a7c09377b4dfa0b0d2f8b78a0dfeb871	d__Bacteria	p__Bacteroidota	c__Bacteroidia	o__Bacteroidales	f__Prevotellaceae	g__Prevotella	d__Bacteria
rumen solids	520227764909716b25cbc7b41790c2f0	d__Bacteria	p__Bacteroidota	c__Bacteroidia	o__Bacteroidales	f__Prevotellaceae	d__Bacteria	p__Bacteroidota
rumen solids	c6dd02f85e3c9568d31db4b2847cd933	d__Bacteria	p__Bacteroidota	c__Bacteroidia	o__Bacteroidales	f__Prevotellaceae	g__Prevotella	d__Bacteria
rumen solids	bff81820902a61b31f5cf7734a91971b	d__Bacteria	p__Bacteroidota	c__Bacteroidia	o__Bacteroidales	f__Prevotellaceae	g__Prevotella	d__Bacteria
rumen solids	80312fa98c6f98d55acce7c9bd78cda4	d__Bacteria	p__Bacteroidota	c__Bacteroidia	o__Bacteroidales	f__Prevotellaceae	g__Prevotella	d__Bacteria
rumen solids	88438f98835b4b6e8a0ff477213cc3c9	d__Bacteria	p__Bacteroidota	c__Bacteroidia	o__Bacteroidales	f__Prevotellaceae	g__Prevotella	d__Bacteria
rumen solids	dd6ea2e3cc5bb0239b0e0eaf05598a04	d__Bacteria	p__Bacteroidota	c__Bacteroidia	o__Bacteroidales	f__Prevotellaceae	g__Prevotella	d__Bacteria
rumen solids	ee29055276d0dc5f5ef36a72a9570486	d__Bacteria	p__Bacteroidota	c__Bacteroidia	o__Bacteroidales	f__Prevotellaceae	g__Prevotella	d__Bacteria
rumen solids	9c677c811db6f4074eb6f464955824de	d__Bacteria	p__Bacteroidota	c__Bacteroidia	o__Bacteroidales	f__Prevotellaceae	g__Prevotella	d__Bacteria
rumen solids	be3d809942a87b80ce94b12f8482060c	d__Bacteria	p__Bacteroidota	c__Bacteroidia	o__Bacteroidales	f__Prevotellaceae	g__Prevotella	d__Bacteria
rumen solids	13e15797e98752567ae3b56b5346d5ab	d__Bacteria	p__Bacteroidota	c__Bacteroidia	o__Bacteroidales	f__Prevotellaceae	g__Prevotella	s__Prevotella_ruminicola
rumen solids	f341bb4d7c39b56a03cd2add2078bbda	d__Bacteria	p__Bacteroidota	c__Bacteroidia	o__Bacteroidales	f__Prevotellaceae	g__Prevotella	d__Bacteria
rumen solids	8bbc63025a6fd9164531253f6db02877	d__Bacteria	p__Bacteroidota	c__Bacteroidia	o__Bacteroidales	f__Prevotellaceae	g__Prevotella	d__Bacteria
rumen solids	502e84608861491613959cbdc8bb1624	d__Bacteria	p__Bacteroidota	c__Bacteroidia	o__Bacteroidales	f__Prevotellaceae	g__Prevotella	d__Bacteria
rumen solids	679751cb825e18ea04e3ee3566487515	d__Bacteria	p__Bacteroidota	c__Bacteroidia	o__Bacteroidales	f__Prevotellaceae	g__Prevotella	d__Bacteria
rumen solids	e60dfc27594c829efb53b4ae3526c81a	d__Bacteria	p__Bacteroidota	c__Bacteroidia	o__Bacteroidales	f__Prevotellaceae	g__Prevotella	d__Bacteria
rumen solids	ebdbb2258f0b2db7bd36566599a7ec55	d__Bacteria	p__Bacteroidota	c__Bacteroidia	o__Bacteroidales	f__Prevotellaceae	d__Bacteria	p__Bacteroidota
rumen solids	4cffdbb4bdfc6bebf3857b61c4c1bbbd	d__Bacteria	p__Bacteroidota	c__Bacteroidia	o__Bacteroidales	f__Prevotellaceae	d__Bacteria	p__Bacteroidota
rumen solids	4f3ab400f67f8229200088f379bec650	d__Bacteria	p__Bacteroidota	c__Bacteroidia	o__Bacteroidales	f__Prevotellaceae	d__Bacteria	p__Bacteroidota
rumen solids	4fb045a2feab7c0313142f349e5b9cac	d__Bacteria	p__Bacteroidota	c__Bacteroidia	o__Bacteroidales	f__Prevotellaceae	d__Bacteria	p__Bacteroidota
rumen solids	cf497d783a2d51bdbaf3557c366cf0c4	d__Bacteria	p__Bacteroidota	c__Bacteroidia	o__Bacteroidales	f__Prevotellaceae	g__Prevotellaceae_NK3B31_group	s__uncultured_rumen
rumen solids	5233c14cef0320c91b66298263db1c27	d__Bacteria	p__Bacteroidota	c__Bacteroidia	o__Bacteroidales	f__uncultured	g__uncultured	s__uncultured_rumen
rumen solids	ad7e33665dae2b89ca20e80b91d2edaf	d__Bacteria	p__Bacteroidota	c__Bacteroidia	o__Bacteroidales	f__Rikenellaceae	g__Rikenellaceae_RC9_gut_group	d__Bacteria
rumen solids	345f1ec7328c2e800a0a4c86647b9eac	d__Bacteria	p__Bacteroidota	c__Bacteroidia	o__Bacteroidales	f__Muribaculaceae	g__Muribaculaceae	d__Bacteria
rumen solids	dee219f062b8b3558c5733b7daa12360	d__Bacteria	p__Bacteroidota	c__Bacteroidia	o__Bacteroidales	f__Bacteroidales_UCG-001	g__Bacteroidales_UCG-001	s__uncultured_rumen
rumen solids	a43cf0e2729d8c37b483ee7af41d1262	d__Bacteria	p__Firmicutes	c__Clostridia	o__Oscillospirales	f__Oscillospiraceae	g__NK4A214_group	d__Bacteria
rumen solids	547d558fcf4e0ec7f72ec790dbfba52c	d__Bacteria	p__Firmicutes	c__Clostridia	o__Lachnospirales	f__Lachnospiraceae	g__uncultured	s__uncultured_Pseudobutyrivibrio
rumen solids	720f3651c383f918e57dfb52da1a3a3d	d__Bacteria	p__Firmicutes	c__Clostridia	o__Lachnospirales	f__Lachnospiraceae	g__Lachnospiraceae_NK3A20_group	d__Bacteria
rumen solids	7407be61223c83ab751aaadddee37dde	d__Bacteria	p__Firmicutes	c__Clostridia	o__Lachnospirales	f__Lachnospiraceae	g__Lachnospiraceae_XPB1014_group	d__Bacteria
abomasum	e5a73b2c5d5dde4fb7d7115f502fd97b	d__Bacteria	p__Spirochaetota	c__Spirochaetia	o__Spirochaetales	f__Spirochaetaceae	g__Treponema	s__Treponema_ruminis
abomasum	074f96167020bb7d9b443dd0f92004d9	d__Archaea	p__Euryarchaeota	c__Methanobacteria	o__Methanobacteriales	f__Methanobacteriaceae	g__Methanobrevibacter	d__Archaea
abomasum	0d078a2ee26d9d795f605a83502e6a8f	d__Bacteria	p__Actinobacteriota	c__Actinobacteria	d__Bacteria	p__Actinobacteriota	c__Actinobacteria	d__Bacteria
abomasum	5055993927c18e41e599ffd12f097b93	d__Bacteria	p__Proteobacteria	c__Gammaproteobacteria	o__Aeromonadales	f__Succinivibrionaceae	g__Succinivibrionaceae_UCG-001	d__Bacteria
abomasum	17ea6853ff5edd250c86b2962554dc3d	d__Bacteria	p__Proteobacteria	c__Gammaproteobacteria	o__Aeromonadales	f__Succinivibrionaceae	g__Succinivibrionaceae_UCG-001	d__Bacteria
abomasum	fb91b89cc42511d596574b067dcc3cb4	d__Bacteria	p__Firmicutes	c__Negativicutes	o__Veillonellales-Selenomonadales	f__Selenomonadaceae	d__Bacteria	p__Firmicutes
abomasum	1677926115427549be99d970af6fdff7	d__Bacteria	p__Firmicutes	c__Negativicutes	o__Veillonellales-Selenomonadales	f__Selenomonadaceae	g__uncultured	s__uncultured_rumen
abomasum	081f327d4c7df00b54cd6fe34abd4571	d__Bacteria	p__Firmicutes	c__Negativicutes	o__Veillonellales-Selenomonadales	f__Selenomonadaceae	d__Bacteria	p__Firmicutes
abomasum	74235dfa7bca7d91abbbd9011fab28c8	d__Bacteria	p__Firmicutes	c__Negativicutes	o__Acidaminococcales	f__Acidaminococcaceae	g__Acidaminococcus	d__Bacteria
abomasum	514ec7211e72730728ba3edef2e6543a	d__Bacteria	p__Firmicutes	c__Negativicutes	o__Acidaminococcales	f__Acidaminococcaceae	g__Succiniclasticum	d__Bacteria
abomasum	bf592b72d38cd256aa4a99ac2a3a0be1	d__Bacteria	p__Firmicutes	c__Negativicutes	o__Acidaminococcales	f__Acidaminococcaceae	g__Succiniclasticum	d__Bacteria
abomasum	1d7039600badffd24e380767e7fb13e0	d__Bacteria	p__Bacteroidota	c__Bacteroidia	o__Bacteroidales	f__Prevotellaceae	g__Prevotellaceae_UCG-001	d__Bacteria
abomasum	afe15addc053f46cd2f34553866cf5f8	d__Bacteria	p__Bacteroidota	c__Bacteroidia	o__Bacteroidales	f__Prevotellaceae	g__Prevotellaceae_UCG-001	s__uncultured_rumen
abomasum	b48174ebc84096a4cdb36f732708d4f0	d__Bacteria	p__Bacteroidota	c__Bacteroidia	o__Bacteroidales	f__Prevotellaceae	d__Bacteria	p__Bacteroidota
abomasum	82c94ce5f22189f070def3fe32955a6a	d__Bacteria	p__Bacteroidota	c__Bacteroidia	o__Bacteroidales	f__Prevotellaceae	g__Prevotella	s__Prevotella_albensis
abomasum	4c7e4ea4e80d78382d23233425a7bfbf	d__Bacteria	p__Bacteroidota	c__Bacteroidia	o__Bacteroidales	f__Prevotellaceae	g__Prevotella	d__Bacteria
abomasum	d3c9ad1c692551a4e3b0653daef589a2	d__Bacteria	p__Bacteroidota	c__Bacteroidia	o__Bacteroidales	f__Prevotellaceae	g__Prevotella	d__Bacteria
abomasum	56ea31702a18b2afa6465b1ffc51f28a	d__Bacteria	p__Bacteroidota	c__Bacteroidia	o__Bacteroidales	f__Prevotellaceae	g__Prevotella	d__Bacteria
abomasum	cf6eef4961a6435440bcd6810d53bdbb	d__Bacteria	p__Bacteroidota	c__Bacteroidia	o__Bacteroidales	f__Prevotellaceae	g__Prevotella	d__Bacteria
abomasum	6369c136dc89e87feaf580bf8af14407	d__Bacteria	p__Bacteroidota	c__Bacteroidia	o__Bacteroidales	f__Prevotellaceae	g__Prevotellaceae_YAB2003_group	d__Bacteria
abomasum	66f6f23d38f22dc53f115a6c1a8ff7c8	d__Bacteria	p__Bacteroidota	c__Bacteroidia	o__Bacteroidales	f__Prevotellaceae	g__Prevotella	d__Bacteria
abomasum	5c851b09a46b5b50cc787646c7dd52a1	d__Bacteria	p__Bacteroidota	c__Bacteroidia	o__Bacteroidales	f__Prevotellaceae	d__Bacteria	p__Bacteroidota
abomasum	a53b48fb5292f7db4c0892a6734237e2	d__Bacteria	p__Bacteroidota	c__Bacteroidia	o__Bacteroidales	f__Prevotellaceae	d__Bacteria	p__Bacteroidota
abomasum	b028d99688880127f01d00c3318a80d2	d__Bacteria	p__Bacteroidota	c__Bacteroidia	o__Bacteroidales	f__Prevotellaceae	d__Bacteria	p__Bacteroidota
abomasum	d8959e80e5316375945946acb8787c1e	d__Bacteria	p__Bacteroidota	c__Bacteroidia	o__Bacteroidales	f__Prevotellaceae	d__Bacteria	p__Bacteroidota
abomasum	a7c09377b4dfa0b0d2f8b78a0dfeb871	d__Bacteria	p__Bacteroidota	c__Bacteroidia	o__Bacteroidales	f__Prevotellaceae	g__Prevotella	d__Bacteria
abomasum	520227764909716b25cbc7b41790c2f0	d__Bacteria	p__Bacteroidota	c__Bacteroidia	o__Bacteroidales	f__Prevotellaceae	d__Bacteria	p__Bacteroidota
abomasum	25c5f9dedef4d7853cf01a7bf0648f3f	d__Bacteria	p__Bacteroidota	c__Bacteroidia	o__Bacteroidales	f__Prevotellaceae	g__Prevotella	d__Bacteria
abomasum	9c8d501ca3aa49874330c2ef48ebb250	d__Bacteria	p__Bacteroidota	c__Bacteroidia	o__Bacteroidales	f__Prevotellaceae	g__Prevotella	d__Bacteria
abomasum	c6dd02f85e3c9568d31db4b2847cd933	d__Bacteria	p__Bacteroidota	c__Bacteroidia	o__Bacteroidales	f__Prevotellaceae	g__Prevotella	d__Bacteria
abomasum	bff81820902a61b31f5cf7734a91971b	d__Bacteria	p__Bacteroidota	c__Bacteroidia	o__Bacteroidales	f__Prevotellaceae	g__Prevotella	d__Bacteria
abomasum	2d1f713027b3d61387d4702a04b47777	d__Bacteria	p__Bacteroidota	c__Bacteroidia	o__Bacteroidales	f__Prevotellaceae	g__Prevotella	d__Bacteria
abomasum	80312fa98c6f98d55acce7c9bd78cda4	d__Bacteria	p__Bacteroidota	c__Bacteroidia	o__Bacteroidales	f__Prevotellaceae	g__Prevotella	d__Bacteria
abomasum	ee29055276d0dc5f5ef36a72a9570486	d__Bacteria	p__Bacteroidota	c__Bacteroidia	o__Bacteroidales	f__Prevotellaceae	g__Prevotella	d__Bacteria
abomasum	9c677c811db6f4074eb6f464955824de	d__Bacteria	p__Bacteroidota	c__Bacteroidia	o__Bacteroidales	f__Prevotellaceae	g__Prevotella	d__Bacteria
abomasum	be3d809942a87b80ce94b12f8482060c	d__Bacteria	p__Bacteroidota	c__Bacteroidia	o__Bacteroidales	f__Prevotellaceae	g__Prevotella	d__Bacteria
abomasum	13e15797e98752567ae3b56b5346d5ab	d__Bacteria	p__Bacteroidota	c__Bacteroidia	o__Bacteroidales	f__Prevotellaceae	g__Prevotella	s__Prevotella_ruminicola
abomasum	f341bb4d7c39b56a03cd2add2078bbda	d__Bacteria	p__Bacteroidota	c__Bacteroidia	o__Bacteroidales	f__Prevotellaceae	g__Prevotella	d__Bacteria
abomasum	8bbc63025a6fd9164531253f6db02877	d__Bacteria	p__Bacteroidota	c__Bacteroidia	o__Bacteroidales	f__Prevotellaceae	g__Prevotella	d__Bacteria
abomasum	502e84608861491613959cbdc8bb1624	d__Bacteria	p__Bacteroidota	c__Bacteroidia	o__Bacteroidales	f__Prevotellaceae	g__Prevotella	d__Bacteria
abomasum	679751cb825e18ea04e3ee3566487515	d__Bacteria	p__Bacteroidota	c__Bacteroidia	o__Bacteroidales	f__Prevotellaceae	g__Prevotella	d__Bacteria
abomasum	e60dfc27594c829efb53b4ae3526c81a	d__Bacteria	p__Bacteroidota	c__Bacteroidia	o__Bacteroidales	f__Prevotellaceae	g__Prevotella	d__Bacteria
abomasum	4cffdbb4bdfc6bebf3857b61c4c1bbbd	d__Bacteria	p__Bacteroidota	c__Bacteroidia	o__Bacteroidales	f__Prevotellaceae	d__Bacteria	p__Bacteroidota
abomasum	4fb045a2feab7c0313142f349e5b9cac	d__Bacteria	p__Bacteroidota	c__Bacteroidia	o__Bacteroidales	f__Prevotellaceae	d__Bacteria	p__Bacteroidota
abomasum	5233c14cef0320c91b66298263db1c27	d__Bacteria	p__Bacteroidota	c__Bacteroidia	o__Bacteroidales	f__uncultured	g__uncultured	s__uncultured_rumen
abomasum	a0a9974fc181043dfc76a6211a592fdf	d__Bacteria	p__Bacteroidota	c__Bacteroidia	o__Bacteroidales	f__Prevotellaceae	g__Prevotellaceae_UCG-003	d__Bacteria
abomasum	ba237e3c26402d08d3467e20c036e4c5	d__Bacteria	p__Bacteroidota	c__Bacteroidia	o__Bacteroidales	f__Prevotellaceae	g__Prevotellaceae_UCG-003	d__Bacteria
abomasum	d0e5117c34134e41d4bf291e168b0ebb	d__Bacteria	p__Bacteroidota	c__Bacteroidia	o__Bacteroidales	f__Rikenellaceae	g__Rikenellaceae_RC9_gut_group	d__Bacteria
abomasum	160e12e3016c040cff2d22ea812e7669	d__Bacteria	p__Bacteroidota	c__Bacteroidia	o__Bacteroidales	f__Rikenellaceae	g__U29-B03	d__Bacteria
abomasum	2777ccafc0a53f41bc27e1144ad81881	d__Bacteria	p__Bacteroidota	c__Bacteroidia	o__Bacteroidales	f__Bacteroidales_RF16_group	g__Bacteroidales_RF16_group	d__Bacteria
abomasum	345f1ec7328c2e800a0a4c86647b9eac	d__Bacteria	p__Bacteroidota	c__Bacteroidia	o__Bacteroidales	f__Muribaculaceae	g__Muribaculaceae	d__Bacteria
abomasum	a43cf0e2729d8c37b483ee7af41d1262	d__Bacteria	p__Firmicutes	c__Clostridia	o__Oscillospirales	f__Oscillospiraceae	g__NK4A214_group	d__Bacteria
abomasum	4708c7eb7846d95c41f9e70a7a194f28	d__Bacteria	p__Firmicutes	c__Clostridia	o__Lachnospirales	f__Lachnospiraceae	g__Moryella	s__uncultured_rumen
abomasum	77e0020ea5bffd1cef2f5514d11b1944	d__Bacteria	p__Firmicutes	c__Clostridia	o__Lachnospirales	f__Lachnospiraceae	d__Bacteria	p__Firmicutes
abomasum	63acd6723a8804cd64488245a7132fd4	d__Bacteria	p__Firmicutes	c__Clostridia	o__Lachnospirales	f__Lachnospiraceae	d__Bacteria	p__Firmicutes
duodenum	074f96167020bb7d9b443dd0f92004d9	d__Archaea	p__Euryarchaeota	c__Methanobacteria	o__Methanobacteriales	f__Methanobacteriaceae	g__Methanobrevibacter	d__Archaea
duodenum	b455a64976e592a0fe3fafa3f9d40abb	d__Bacteria	p__Verrucomicrobiota	c__Verrucomicrobiae	o__Verrucomicrobiales	f__Akkermansiaceae	g__Akkermansia	d__Bacteria
duodenum	f22399b3a4a0e7efebf55812995dce5c	d__Bacteria	p__Proteobacteria	c__Alphaproteobacteria	o__Rickettsiales	f__Mitochondria	g__Mitochondria	d__Bacteria
duodenum	53256456d3ff77f682ffc969cf448ca3	d__Bacteria	p__Proteobacteria	c__Gammaproteobacteria	o__Pseudomonadales	f__Pseudomonadaceae	g__Pseudomonas	d__Bacteria
duodenum	5055993927c18e41e599ffd12f097b93	d__Bacteria	p__Proteobacteria	c__Gammaproteobacteria	o__Aeromonadales	f__Succinivibrionaceae	g__Succinivibrionaceae_UCG-001	d__Bacteria
duodenum	d9149431e23d14b5b5879cf8ae3e226d	d__Bacteria	p__Proteobacteria	c__Gammaproteobacteria	o__Burkholderiales	f__Sutterellaceae	g__Parasutterella	d__Bacteria
duodenum	f7f24ff6f3a42c43a2d3a82763a701d9	d__Bacteria	p__Proteobacteria	c__Gammaproteobacteria	o__Burkholderiales	f__Alcaligenaceae	g__Alcaligenes	d__Bacteria
duodenum	884fb9f0548cc282c3d36cfad59fdcf8	d__Bacteria	p__Proteobacteria	c__Gammaproteobacteria	o__Enterobacterales	d__Bacteria	p__Proteobacteria	c__Gammaproteobacteria
duodenum	29c2469fd5243794626d8fdf30c8add7	d__Bacteria	p__Proteobacteria	c__Gammaproteobacteria	o__Enterobacterales	f__Enterobacteriaceae	d__Bacteria	p__Proteobacteria
duodenum	514ec7211e72730728ba3edef2e6543a	d__Bacteria	p__Firmicutes	c__Negativicutes	o__Acidaminococcales	f__Acidaminococcaceae	g__Succiniclasticum	d__Bacteria
duodenum	7d79ac6e969bd4f674c21736f5ddd0a0	d__Bacteria	p__Firmicutes	c__Bacilli	o__Lactobacillales	f__Lactobacillaceae	g__Lactobacillus	d__Bacteria
duodenum	d5fec4574a603adde0e5ad294e867071	d__Bacteria	p__Firmicutes	c__Bacilli	o__Lactobacillales	f__Lactobacillaceae	g__Lactobacillus	d__Bacteria
duodenum	549cf2215708f08cfda0fc103fbd67f1	d__Bacteria	p__Firmicutes	c__Bacilli	o__Lactobacillales	f__Lactobacillaceae	g__Lactobacillus	d__Bacteria
duodenum	71c17756b684b0777222aeee0a531941	d__Bacteria	p__Firmicutes	c__Bacilli	o__Staphylococcales	f__Staphylococcaceae	g__Staphylococcus	d__Bacteria
duodenum	ddd045981bc1eef20028591f58d22c0e	d__Bacteria	p__Firmicutes	c__Bacilli	o__Erysipelotrichales	f__Erysipelotrichaceae	g__Ileibacterium	s__Ileibacterium_valens
duodenum	03b11afab08be84f291f3ede220e4d8a	d__Bacteria	p__Firmicutes	c__Clostridia	o__Peptostreptococcales-Tissierellales	f__Peptostreptococcaceae	d__Bacteria	p__Firmicutes
duodenum	cab41e7804bb843e85fe76af7aac8d0b	d__Bacteria	p__Firmicutes	c__Clostridia	o__Clostridiales	f__Clostridiaceae	g__Clostridium_sensu_stricto_1	d__Bacteria
duodenum	f96cc0b52cc43df26f6db7283b569827	d__Bacteria	p__Bacteroidota	c__Bacteroidia	o__Bacteroidales	f__Prevotellaceae	d__Bacteria	p__Bacteroidota
duodenum	d3c9ad1c692551a4e3b0653daef589a2	d__Bacteria	p__Bacteroidota	c__Bacteroidia	o__Bacteroidales	f__Prevotellaceae	g__Prevotella	d__Bacteria
duodenum	cf6eef4961a6435440bcd6810d53bdbb	d__Bacteria	p__Bacteroidota	c__Bacteroidia	o__Bacteroidales	f__Prevotellaceae	g__Prevotella	d__Bacteria
duodenum	66f6f23d38f22dc53f115a6c1a8ff7c8	d__Bacteria	p__Bacteroidota	c__Bacteroidia	o__Bacteroidales	f__Prevotellaceae	g__Prevotella	d__Bacteria
duodenum	13e15797e98752567ae3b56b5346d5ab	d__Bacteria	p__Bacteroidota	c__Bacteroidia	o__Bacteroidales	f__Prevotellaceae	g__Prevotella	s__Prevotella_ruminicola
duodenum	3737c1277e5697724c2109b6fa344817	d__Bacteria	p__Bacteroidota	c__Bacteroidia	o__Bacteroidales	f__Prevotellaceae	d__Bacteria	p__Bacteroidota
duodenum	dd81a33ae3906852cd8ce334ea4db4f2	d__Bacteria	p__Bacteroidota	c__Bacteroidia	o__Bacteroidales	f__Muribaculaceae	g__Muribaculaceae	d__Bacteria
duodenum	a43cf0e2729d8c37b483ee7af41d1262	d__Bacteria	p__Firmicutes	c__Clostridia	o__Oscillospirales	f__Oscillospiraceae	g__NK4A214_group	d__Bacteria
duodenum	eff0f69e5939a0d7951c6f8eca1af35e	d__Bacteria	p__Firmicutes	c__Clostridia	o__Lachnospirales	f__Lachnospiraceae	g__Blautia	d__Bacteria
jejunum	074f96167020bb7d9b443dd0f92004d9	d__Archaea	p__Euryarchaeota	c__Methanobacteria	o__Methanobacteriales	f__Methanobacteriaceae	g__Methanobrevibacter	d__Archaea
jejunum	8e065641426ef6b8a0d9ad7cee73b309	d__Bacteria	p__Actinobacteriota	c__Actinobacteria	o__Bifidobacteriales	f__Bifidobacteriaceae	g__Bifidobacterium	d__Bacteria
jejunum	b455a64976e592a0fe3fafa3f9d40abb	d__Bacteria	p__Verrucomicrobiota	c__Verrucomicrobiae	o__Verrucomicrobiales	f__Akkermansiaceae	g__Akkermansia	d__Bacteria
jejunum	53256456d3ff77f682ffc969cf448ca3	d__Bacteria	p__Proteobacteria	c__Gammaproteobacteria	o__Pseudomonadales	f__Pseudomonadaceae	g__Pseudomonas	d__Bacteria
jejunum	5055993927c18e41e599ffd12f097b93	d__Bacteria	p__Proteobacteria	c__Gammaproteobacteria	o__Aeromonadales	f__Succinivibrionaceae	g__Succinivibrionaceae_UCG-001	d__Bacteria
jejunum	f7f24ff6f3a42c43a2d3a82763a701d9	d__Bacteria	p__Proteobacteria	c__Gammaproteobacteria	o__Burkholderiales	f__Alcaligenaceae	g__Alcaligenes	d__Bacteria
jejunum	29c2469fd5243794626d8fdf30c8add7	d__Bacteria	p__Proteobacteria	c__Gammaproteobacteria	o__Enterobacterales	f__Enterobacteriaceae	d__Bacteria	p__Proteobacteria
jejunum	04dfdce58d57bb9828d86c5b5b68872a	d__Bacteria	p__Firmicutes	c__Clostridia	o__Peptococcales	f__Peptococcaceae	g__uncultured	s__unidentified
jejunum	653a8fb13f4cf46c5d6104c7e7b2f8e1	d__Bacteria	p__Firmicutes	c__Bacilli	o__Lactobacillales	f__Lactobacillaceae	g__Lactobacillus	d__Bacteria
jejunum	d5fec4574a603adde0e5ad294e867071	d__Bacteria	p__Firmicutes	c__Bacilli	o__Lactobacillales	f__Lactobacillaceae	g__Lactobacillus	d__Bacteria
jejunum	f15b77478e40540a517ea0817218193b	d__Bacteria	p__Firmicutes	c__Bacilli	o__Erysipelotrichales	f__Erysipelotrichaceae	g__Turicibacter	d__Bacteria
jejunum	2b7e99466eddcb9b6614f08ec0928455	d__Bacteria	p__Firmicutes	c__Bacilli	o__Lactobacillales	f__Streptococcaceae	g__Streptococcus	d__Bacteria
jejunum	b06fb92c9a5c76ca83883eaa7da97cc9	d__Bacteria	p__Firmicutes	c__Clostridia	o__Peptostreptococcales-Tissierellales	f__Peptostreptococcaceae	d__Bacteria	p__Firmicutes
jejunum	599588227e2521f44955268255bc6002	d__Bacteria	p__Firmicutes	c__Clostridia	o__Peptostreptococcales-Tissierellales	f__Peptostreptococcaceae	d__Bacteria	p__Firmicutes
jejunum	105aeeed7034bc716567927d294f5557	d__Bacteria	p__Firmicutes	c__Clostridia	o__Peptostreptococcales-Tissierellales	f__Peptostreptococcaceae	d__Bacteria	p__Firmicutes
jejunum	3459cdc6bdc9d27e65ddd9529498bc08	d__Bacteria	p__Firmicutes	c__Clostridia	o__Peptostreptococcales-Tissierellales	f__Peptostreptococcaceae	g__Romboutsia	d__Bacteria
jejunum	03b11afab08be84f291f3ede220e4d8a	d__Bacteria	p__Firmicutes	c__Clostridia	o__Peptostreptococcales-Tissierellales	f__Peptostreptococcaceae	d__Bacteria	p__Firmicutes
jejunum	e360920e684ca373ca52ab3f161dd1f8	d__Bacteria	p__Firmicutes	c__Clostridia	o__Peptostreptococcales-Tissierellales	f__Peptostreptococcaceae	d__Bacteria	p__Firmicutes
jejunum	8ba8922801b2c593576fa6209d7c6ae0	d__Bacteria	p__Firmicutes	c__Clostridia	o__Clostridiales	f__Clostridiaceae	g__Clostridium_sensu_stricto_1	d__Bacteria
jejunum	f172109ed11d90b9ab0727322410c2dc	d__Bacteria	p__Firmicutes	c__Clostridia	o__Clostridiales	f__Clostridiaceae	g__Clostridium_sensu_stricto_1	d__Bacteria
jejunum	cab41e7804bb843e85fe76af7aac8d0b	d__Bacteria	p__Firmicutes	c__Clostridia	o__Clostridiales	f__Clostridiaceae	g__Clostridium_sensu_stricto_1	d__Bacteria
jejunum	4a8271cea95570480b615206650ccfdc	d__Bacteria	p__Firmicutes	c__Clostridia	o__Clostridiales	f__Clostridiaceae	g__Clostridium_sensu_stricto_1	d__Bacteria
jejunum	48c822ed425c3fe2642ce5639c389d4c	d__Bacteria	p__Firmicutes	c__Clostridia	o__Lachnospirales	f__Lachnospiraceae	g__Cellulosilyticum	s__uncultured_bacterium
jejunum	d3c9ad1c692551a4e3b0653daef589a2	d__Bacteria	p__Bacteroidota	c__Bacteroidia	o__Bacteroidales	f__Prevotellaceae	g__Prevotella	d__Bacteria
jejunum	eccbab3888526c86fcfbc3215f3f7b5f	d__Bacteria	p__Bacteroidota	c__Bacteroidia	o__Bacteroidales	f__Muribaculaceae	g__Muribaculaceae	d__Bacteria
jejunum	ce9ad965dbd13096bac10f7ed1a3e186	d__Bacteria	p__Firmicutes	c__Clostridia	o__Oscillospirales	d__Bacteria	p__Firmicutes	c__Clostridia
jejunum	21db9c77ed85ed072ab50f6ffeab58a8	d__Bacteria	p__Firmicutes	c__Clostridia	o__Oscillospirales	f__[Eubacterium]_coprostanoligenes_group	g__[Eubacterium]_coprostanoligenes_group	d__Bacteria
jejunum	f93c5319f3155d640ee23ede2291599e	d__Bacteria	p__Firmicutes	c__Clostridia	o__Lachnospirales	f__Lachnospiraceae	d__Bacteria	p__Firmicutes
ileum	a0afab4b373916c77c42dd4276506904	d__Archaea	p__Euryarchaeota	c__Methanobacteria	o__Methanobacteriales	f__Methanobacteriaceae	g__Methanobrevibacter	d__Archaea
ileum	074f96167020bb7d9b443dd0f92004d9	d__Archaea	p__Euryarchaeota	c__Methanobacteria	o__Methanobacteriales	f__Methanobacteriaceae	g__Methanobrevibacter	d__Archaea
ileum	b455a64976e592a0fe3fafa3f9d40abb	d__Bacteria	p__Verrucomicrobiota	c__Verrucomicrobiae	o__Verrucomicrobiales	f__Akkermansiaceae	g__Akkermansia	d__Bacteria
ileum	53256456d3ff77f682ffc969cf448ca3	d__Bacteria	p__Proteobacteria	c__Gammaproteobacteria	o__Pseudomonadales	f__Pseudomonadaceae	g__Pseudomonas	d__Bacteria
ileum	5055993927c18e41e599ffd12f097b93	d__Bacteria	p__Proteobacteria	c__Gammaproteobacteria	o__Aeromonadales	f__Succinivibrionaceae	g__Succinivibrionaceae_UCG-001	d__Bacteria
ileum	f7f24ff6f3a42c43a2d3a82763a701d9	d__Bacteria	p__Proteobacteria	c__Gammaproteobacteria	o__Burkholderiales	f__Alcaligenaceae	g__Alcaligenes	d__Bacteria
ileum	884fb9f0548cc282c3d36cfad59fdcf8	d__Bacteria	p__Proteobacteria	c__Gammaproteobacteria	o__Enterobacterales	d__Bacteria	p__Proteobacteria	c__Gammaproteobacteria
ileum	29c2469fd5243794626d8fdf30c8add7	d__Bacteria	p__Proteobacteria	c__Gammaproteobacteria	o__Enterobacterales	f__Enterobacteriaceae	d__Bacteria	p__Proteobacteria
ileum	04dfdce58d57bb9828d86c5b5b68872a	d__Bacteria	p__Firmicutes	c__Clostridia	o__Peptococcales	f__Peptococcaceae	g__uncultured	s__unidentified
ileum	c52aad320728c81994eb76753ede4cc0	d__Bacteria	p__Firmicutes	c__Negativicutes	o__Acidaminococcales	f__Acidaminococcaceae	g__Phascolarctobacterium	d__Bacteria
ileum	514ec7211e72730728ba3edef2e6543a	d__Bacteria	p__Firmicutes	c__Negativicutes	o__Acidaminococcales	f__Acidaminococcaceae	g__Succiniclasticum	d__Bacteria
ileum	653a8fb13f4cf46c5d6104c7e7b2f8e1	d__Bacteria	p__Firmicutes	c__Bacilli	o__Lactobacillales	f__Lactobacillaceae	g__Lactobacillus	d__Bacteria
ileum	d5fec4574a603adde0e5ad294e867071	d__Bacteria	p__Firmicutes	c__Bacilli	o__Lactobacillales	f__Lactobacillaceae	g__Lactobacillus	d__Bacteria
ileum	f15b77478e40540a517ea0817218193b	d__Bacteria	p__Firmicutes	c__Bacilli	o__Erysipelotrichales	f__Erysipelotrichaceae	g__Turicibacter	d__Bacteria
ileum	5143ca5b3153f6f441fac26db7b89d45	d__Bacteria	p__Firmicutes	c__Bacilli	o__Erysipelotrichales	f__Erysipelotrichaceae	g__Turicibacter	d__Bacteria
ileum	f0428957656becd56bb29f6bddff22c8	d__Bacteria	p__Firmicutes	c__Bacilli	o__Brevibacillales	f__Brevibacillaceae	g__Brevibacillus	d__Bacteria
ileum	2b7e99466eddcb9b6614f08ec0928455	d__Bacteria	p__Firmicutes	c__Bacilli	o__Lactobacillales	f__Streptococcaceae	g__Streptococcus	d__Bacteria
ileum	599588227e2521f44955268255bc6002	d__Bacteria	p__Firmicutes	c__Clostridia	o__Peptostreptococcales-Tissierellales	f__Peptostreptococcaceae	d__Bacteria	p__Firmicutes
ileum	105aeeed7034bc716567927d294f5557	d__Bacteria	p__Firmicutes	c__Clostridia	o__Peptostreptococcales-Tissierellales	f__Peptostreptococcaceae	d__Bacteria	p__Firmicutes
ileum	03b11afab08be84f291f3ede220e4d8a	d__Bacteria	p__Firmicutes	c__Clostridia	o__Peptostreptococcales-Tissierellales	f__Peptostreptococcaceae	d__Bacteria	p__Firmicutes
ileum	f05a002944829bb9aae7eb12094b2775	d__Bacteria	p__Firmicutes	c__Clostridia	o__Peptostreptococcales-Tissierellales	f__Anaerovoracaceae	g__Mogibacterium	s__uncultured_rumen
ileum	770d6c7c6d13c5e3825523440fc8a3ca	d__Bacteria	p__Firmicutes	c__Clostridia	o__Clostridiales	f__Clostridiaceae	d__Bacteria	p__Firmicutes
ileum	8ba8922801b2c593576fa6209d7c6ae0	d__Bacteria	p__Firmicutes	c__Clostridia	o__Clostridiales	f__Clostridiaceae	g__Clostridium_sensu_stricto_1	d__Bacteria
ileum	f172109ed11d90b9ab0727322410c2dc	d__Bacteria	p__Firmicutes	c__Clostridia	o__Clostridiales	f__Clostridiaceae	g__Clostridium_sensu_stricto_1	d__Bacteria
ileum	cab41e7804bb843e85fe76af7aac8d0b	d__Bacteria	p__Firmicutes	c__Clostridia	o__Clostridiales	f__Clostridiaceae	g__Clostridium_sensu_stricto_1	d__Bacteria
ileum	d3c9ad1c692551a4e3b0653daef589a2	d__Bacteria	p__Bacteroidota	c__Bacteroidia	o__Bacteroidales	f__Prevotellaceae	g__Prevotella	d__Bacteria
ileum	cf6eef4961a6435440bcd6810d53bdbb	d__Bacteria	p__Bacteroidota	c__Bacteroidia	o__Bacteroidales	f__Prevotellaceae	g__Prevotella	d__Bacteria
ileum	66f6f23d38f22dc53f115a6c1a8ff7c8	d__Bacteria	p__Bacteroidota	c__Bacteroidia	o__Bacteroidales	f__Prevotellaceae	g__Prevotella	d__Bacteria
ileum	13e15797e98752567ae3b56b5346d5ab	d__Bacteria	p__Bacteroidota	c__Bacteroidia	o__Bacteroidales	f__Prevotellaceae	g__Prevotella	s__Prevotella_ruminicola
ileum	eccbab3888526c86fcfbc3215f3f7b5f	d__Bacteria	p__Bacteroidota	c__Bacteroidia	o__Bacteroidales	f__Muribaculaceae	g__Muribaculaceae	d__Bacteria
ileum	0834f282db9a1e9308d7a18a346d3eeb	d__Bacteria	p__Bacteroidota	c__Bacteroidia	o__Bacteroidales	f__Muribaculaceae	g__Muribaculaceae	d__Bacteria
ileum	ce9ad965dbd13096bac10f7ed1a3e186	d__Bacteria	p__Firmicutes	c__Clostridia	o__Oscillospirales	d__Bacteria	p__Firmicutes	c__Clostridia
ileum	caa69b1e4e9a23c222af6f614da72ac1	d__Bacteria	p__Firmicutes	c__Clostridia	o__Oscillospirales	f__[Eubacterium]_coprostanoligenes_group	g__[Eubacterium]_coprostanoligenes_group	d__Bacteria
ileum	0ac514f28e6ff7fd1b65e2f4d3b76cda	d__Bacteria	p__Firmicutes	c__Clostridia	o__Oscillospirales	f__Oscillospiraceae	d__Bacteria	p__Firmicutes
ileum	f93c5319f3155d640ee23ede2291599e	d__Bacteria	p__Firmicutes	c__Clostridia	o__Lachnospirales	f__Lachnospiraceae	d__Bacteria	p__Firmicutes
cecum	6ca4e7387046ec157f9a90c146e70855	d__Archaea	p__Euryarchaeota	c__Methanobacteria	o__Methanobacteriales	f__Methanobacteriaceae	g__Methanobrevibacter	d__Archaea
cecum	7b485009497b34acd68cf2fe55277f42	d__Archaea	p__Euryarchaeota	c__Methanobacteria	o__Methanobacteriales	f__Methanobacteriaceae	g__Methanobrevibacter	d__Archaea
cecum	074f96167020bb7d9b443dd0f92004d9	d__Archaea	p__Euryarchaeota	c__Methanobacteria	o__Methanobacteriales	f__Methanobacteriaceae	g__Methanobrevibacter	d__Archaea
cecum	5a65cb1d757f690ee4dda27850fd14aa	d__Bacteria	p__Firmicutes	c__Negativicutes	o__Acidaminococcales	f__Acidaminococcaceae	g__Phascolarctobacterium	d__Bacteria
cecum	f15b77478e40540a517ea0817218193b	d__Bacteria	p__Firmicutes	c__Bacilli	o__Erysipelotrichales	f__Erysipelotrichaceae	g__Turicibacter	d__Bacteria
cecum	105aeeed7034bc716567927d294f5557	d__Bacteria	p__Firmicutes	c__Clostridia	o__Peptostreptococcales-Tissierellales	f__Peptostreptococcaceae	d__Bacteria	p__Firmicutes
cecum	03b11afab08be84f291f3ede220e4d8a	d__Bacteria	p__Firmicutes	c__Clostridia	o__Peptostreptococcales-Tissierellales	f__Peptostreptococcaceae	d__Bacteria	p__Firmicutes
cecum	c66fed8685c644b8f9b2566553d94ef7	d__Bacteria	p__Firmicutes	c__Clostridia	o__Peptostreptococcales-Tissierellales	f__Anaerovoracaceae	g__Family_XIII_AD3011_group	d__Bacteria
cecum	2a00fd7aba57d1f68ec0647b0d1ab77b	d__Bacteria	p__Firmicutes	c__Clostridia	d__Bacteria	p__Firmicutes	c__Clostridia	d__Bacteria
cecum	528e5cc234d6a563229f0491fb10186c	d__Bacteria	p__Firmicutes	c__Clostridia	d__Bacteria	p__Firmicutes	c__Clostridia	d__Bacteria
cecum	8ba8922801b2c593576fa6209d7c6ae0	d__Bacteria	p__Firmicutes	c__Clostridia	o__Clostridiales	f__Clostridiaceae	g__Clostridium_sensu_stricto_1	d__Bacteria
cecum	cab41e7804bb843e85fe76af7aac8d0b	d__Bacteria	p__Firmicutes	c__Clostridia	o__Clostridiales	f__Clostridiaceae	g__Clostridium_sensu_stricto_1	d__Bacteria
cecum	c1023d20ecd2327896cce353cd271bb6	d__Bacteria	p__Firmicutes	c__Clostridia	o__Oscillospirales	f__Butyricicoccaceae	g__UCG-009	s__uncultured_bacterium
cecum	780d1428eabff2261b07638cf6bf4f7d	d__Bacteria	p__Firmicutes	c__Clostridia	o__Monoglobales	f__Monoglobaceae	g__Monoglobus	d__Bacteria
cecum	eb8a363bd67951ed44c633e59d9a0ba7	d__Bacteria	p__Bacteroidota	c__Bacteroidia	o__Bacteroidales	f__Bacteroidaceae	g__Bacteroides	d__Bacteria
cecum	bd8878810e057cad4abd9782ed342f05	d__Bacteria	p__Bacteroidota	c__Bacteroidia	o__Bacteroidales	f__Bacteroidaceae	g__Bacteroides	d__Bacteria
cecum	f7dd740cd49c51c8e42480da4e3b59f5	d__Bacteria	p__Bacteroidota	c__Bacteroidia	o__Bacteroidales	f__Prevotellaceae	g__Prevotellaceae_UCG-001	d__Bacteria
cecum	7c87270f61c8c4b085286fe9403f4fbf	d__Bacteria	p__Bacteroidota	c__Bacteroidia	o__Bacteroidales	f__Prevotellaceae	g__Alloprevotella	d__Bacteria
cecum	26542bf41ea42056b1a328af5c9851b3	d__Bacteria	p__Bacteroidota	c__Bacteroidia	o__Bacteroidales	f__Prevotellaceae	d__Bacteria	p__Bacteroidota
cecum	8b1cc0df72fc1058596386528e1fd574	d__Bacteria	p__Bacteroidota	c__Bacteroidia	o__Bacteroidales	f__Prevotellaceae	g__Prevotella	d__Bacteria
cecum	3dee95d814a89cdc0edcc9b3ef723009	d__Bacteria	p__Bacteroidota	c__Bacteroidia	o__Bacteroidales	f__Prevotellaceae	g__Prevotella	d__Bacteria
cecum	d341233fd4ab4c2669e296c79d964288	d__Bacteria	p__Bacteroidota	c__Bacteroidia	o__Bacteroidales	f__Prevotellaceae	g__Prevotella	d__Bacteria
cecum	83b6caf205de34fdb60ec0b8aaccac14	d__Bacteria	p__Bacteroidota	c__Bacteroidia	o__Bacteroidales	f__Prevotellaceae	g__Prevotella	d__Bacteria
cecum	3e56203537d656fa3eaf5d674d1b0e27	d__Bacteria	p__Bacteroidota	c__Bacteroidia	o__Bacteroidales	f__Prevotellaceae	g__uncultured	d__Bacteria
cecum	3d7d503a7f523a6ffd70cddfe252bdcd	d__Bacteria	p__Bacteroidota	c__Bacteroidia	o__Bacteroidales	f__Prevotellaceae	g__Prevotellaceae_UCG-003	d__Bacteria
cecum	cada2396ace3d057b129579d99eb3a29	d__Bacteria	p__Bacteroidota	c__Bacteroidia	o__Bacteroidales	f__Tannerellaceae	g__Parabacteroides	s__uncultured_bacterium
cecum	c4273516c0b801172301b63aba297ea8	d__Bacteria	p__Bacteroidota	c__Bacteroidia	o__Bacteroidales	f__Tannerellaceae	g__Parabacteroides	s__uncultured_bacterium
cecum	84be0f211d5b5df7ca00894d6e21fdaa	d__Bacteria	p__Bacteroidota	c__Bacteroidia	o__Bacteroidales	f__Rikenellaceae	g__Rikenellaceae_RC9_gut_group	d__Bacteria
cecum	a09d8a98bb39276b77b80a0e97ae8b34	d__Bacteria	p__Bacteroidota	c__Bacteroidia	o__Bacteroidales	f__Rikenellaceae	g__Rikenellaceae_RC9_gut_group	d__Bacteria
cecum	110f051832317b32ed4c8f8cf399da33	d__Bacteria	p__Bacteroidota	c__Bacteroidia	o__Bacteroidales	f__Tannerellaceae	g__Parabacteroides	d__Bacteria
cecum	34362e7ae3d7987ad871cfc56796c410	d__Bacteria	p__Bacteroidota	c__Bacteroidia	o__Bacteroidales	f__Tannerellaceae	g__Parabacteroides	d__Bacteria
cecum	6a3f70e91c14f2966df3623cb7162ab7	d__Bacteria	p__Bacteroidota	c__Bacteroidia	o__Bacteroidales	f__Muribaculaceae	g__Muribaculaceae	s__uncultured_Porphyromonadaceae
cecum	3046e45df42f56a490fe583e943d8c1d	d__Bacteria	p__Bacteroidota	c__Bacteroidia	o__Bacteroidales	f__Muribaculaceae	g__Muribaculaceae	d__Bacteria
cecum	b3af184aac91f9da4668315907a902d0	d__Bacteria	p__Bacteroidota	c__Bacteroidia	o__Bacteroidales	f__Muribaculaceae	g__Muribaculaceae	d__Bacteria
cecum	a816a34265e51055aed8e5fb71200a56	d__Bacteria	p__Bacteroidota	c__Bacteroidia	o__Bacteroidales	f__Muribaculaceae	g__Muribaculaceae	d__Bacteria
cecum	f1d1d9103e76e342aef4fb66880699f6	d__Bacteria	p__Bacteroidota	c__Bacteroidia	o__Bacteroidales	f__Muribaculaceae	g__Muribaculaceae	d__Bacteria
cecum	32bb695c573a5cb6ce40e9914561b7d6	d__Bacteria	p__Bacteroidota	c__Bacteroidia	o__Bacteroidales	f__Muribaculaceae	g__Muribaculaceae	d__Bacteria
cecum	b65db47aa8fa2921c0fa2f944c09b0d3	d__Bacteria	p__Bacteroidota	c__Bacteroidia	o__Bacteroidales	f__Muribaculaceae	g__Muribaculaceae	d__Bacteria
cecum	849a4aca498450e401a0e63a8cfcfbba	d__Bacteria	p__Bacteroidota	c__Bacteroidia	o__Bacteroidales	f__Muribaculaceae	g__Muribaculaceae	d__Bacteria
cecum	acbdd0401c009fcfefecb353514c095b	d__Bacteria	p__Bacteroidota	c__Bacteroidia	o__Bacteroidales	f__Muribaculaceae	g__Muribaculaceae	d__Bacteria
cecum	2f4f756006cca0c1b10dee6ba7af825b	d__Bacteria	p__Bacteroidota	c__Bacteroidia	o__Bacteroidales	f__Muribaculaceae	g__Muribaculaceae	d__Bacteria
cecum	f25dc097c08f6ce5dbc76f04a428e24b	d__Bacteria	p__Bacteroidota	c__Bacteroidia	o__Bacteroidales	f__Muribaculaceae	g__Muribaculaceae	d__Bacteria
cecum	82cd0de77ab9162fbc267f1a3f2fb567	d__Bacteria	p__Bacteroidota	c__Bacteroidia	o__Bacteroidales	f__Muribaculaceae	g__Muribaculaceae	d__Bacteria
cecum	9239e05a6d6e12f4d9769540087379a6	d__Bacteria	p__Firmicutes	c__Clostridia	o__Oscillospirales	f__[Eubacterium]_coprostanoligenes_group	g__[Eubacterium]_coprostanoligenes_group	d__Bacteria
cecum	ec18faeb71dca0fd41b47d0f60b7153e	d__Bacteria	p__Firmicutes	c__Clostridia	o__Oscillospirales	f__[Eubacterium]_coprostanoligenes_group	g__[Eubacterium]_coprostanoligenes_group	d__Bacteria
cecum	c9c9801f1b836d76f6113a7ba2739dc8	d__Bacteria	p__Firmicutes	c__Clostridia	o__Oscillospirales	f__Oscillospiraceae	g__UCG-005	d__Bacteria
cecum	ff17507e332f8893aad497e88d73fc91	d__Bacteria	p__Firmicutes	c__Clostridia	o__Oscillospirales	f__Oscillospiraceae	g__UCG-005	d__Bacteria
cecum	d63c5961e5f294e50cd021ec70aaf60f	d__Bacteria	p__Firmicutes	c__Clostridia	o__Oscillospirales	f__Oscillospiraceae	g__UCG-005	d__Bacteria
cecum	3def91b364aec3e2c44a67b16d80ca9d	d__Bacteria	p__Firmicutes	c__Clostridia	o__Oscillospirales	f__Oscillospiraceae	g__UCG-005	d__Bacteria
cecum	1453c94d50fe49d81d2aca340ea5321f	d__Bacteria	p__Firmicutes	c__Clostridia	o__Oscillospirales	f__Oscillospiraceae	g__UCG-005	d__Bacteria
cecum	a87cfbef2557f2edd2246ac4413d9c44	d__Bacteria	p__Firmicutes	c__Clostridia	o__Oscillospirales	f__Oscillospiraceae	g__UCG-005	d__Bacteria
cecum	337718524dd29bee7b56d3e1cdc010b1	d__Bacteria	p__Firmicutes	c__Clostridia	o__Oscillospirales	f__Oscillospiraceae	d__Bacteria	p__Firmicutes
cecum	f93c5319f3155d640ee23ede2291599e	d__Bacteria	p__Firmicutes	c__Clostridia	o__Lachnospirales	f__Lachnospiraceae	d__Bacteria	p__Firmicutes
cecum	85d34ac99e9d5e3e3954e6ea845dda18	d__Bacteria	p__Firmicutes	c__Clostridia	o__Lachnospirales	f__Lachnospiraceae	d__Bacteria	p__Firmicutes
cecum	2d2afa6aedce46197c7bf1b4180fd0f7	d__Bacteria	p__Firmicutes	c__Clostridia	o__Lachnospirales	f__Lachnospiraceae	d__Bacteria	p__Firmicutes
large intestines	6a8a899e53b5112c0ec549c5adc0309d	d__Bacteria	p__Spirochaetota	c__Spirochaetia	o__Spirochaetales	f__Spirochaetaceae	g__Treponema	s__Treponema_succinifaciens
large intestines	7b485009497b34acd68cf2fe55277f42	d__Archaea	p__Euryarchaeota	c__Methanobacteria	o__Methanobacteriales	f__Methanobacteriaceae	g__Methanobrevibacter	d__Archaea
large intestines	074f96167020bb7d9b443dd0f92004d9	d__Archaea	p__Euryarchaeota	c__Methanobacteria	o__Methanobacteriales	f__Methanobacteriaceae	g__Methanobrevibacter	d__Archaea
large intestines	b88da45501c5bc71e2e733eeab0228b7	d__Bacteria	p__Proteobacteria	c__Gammaproteobacteria	o__Aeromonadales	f__Succinivibrionaceae	g__Succinivibrio	d__Bacteria
large intestines	5a65cb1d757f690ee4dda27850fd14aa	d__Bacteria	p__Firmicutes	c__Negativicutes	o__Acidaminococcales	f__Acidaminococcaceae	g__Phascolarctobacterium	d__Bacteria
large intestines	f15b77478e40540a517ea0817218193b	d__Bacteria	p__Firmicutes	c__Bacilli	o__Erysipelotrichales	f__Erysipelotrichaceae	g__Turicibacter	d__Bacteria
large intestines	105aeeed7034bc716567927d294f5557	d__Bacteria	p__Firmicutes	c__Clostridia	o__Peptostreptococcales-Tissierellales	f__Peptostreptococcaceae	d__Bacteria	p__Firmicutes
large intestines	03b11afab08be84f291f3ede220e4d8a	d__Bacteria	p__Firmicutes	c__Clostridia	o__Peptostreptococcales-Tissierellales	f__Peptostreptococcaceae	d__Bacteria	p__Firmicutes
large intestines	528e5cc234d6a563229f0491fb10186c	d__Bacteria	p__Firmicutes	c__Clostridia	d__Bacteria	p__Firmicutes	c__Clostridia	d__Bacteria
large intestines	8ba8922801b2c593576fa6209d7c6ae0	d__Bacteria	p__Firmicutes	c__Clostridia	o__Clostridiales	f__Clostridiaceae	g__Clostridium_sensu_stricto_1	d__Bacteria
large intestines	cab41e7804bb843e85fe76af7aac8d0b	d__Bacteria	p__Firmicutes	c__Clostridia	o__Clostridiales	f__Clostridiaceae	g__Clostridium_sensu_stricto_1	d__Bacteria
large intestines	c1023d20ecd2327896cce353cd271bb6	d__Bacteria	p__Firmicutes	c__Clostridia	o__Oscillospirales	f__Butyricicoccaceae	g__UCG-009	s__uncultured_bacterium
large intestines	780d1428eabff2261b07638cf6bf4f7d	d__Bacteria	p__Firmicutes	c__Clostridia	o__Monoglobales	f__Monoglobaceae	g__Monoglobus	d__Bacteria
large intestines	857a02239a3f96589d93c0b995e01d3e	d__Bacteria	p__Firmicutes	c__Clostridia	d__Bacteria	p__Firmicutes	c__Clostridia	d__Bacteria
large intestines	eb8a363bd67951ed44c633e59d9a0ba7	d__Bacteria	p__Bacteroidota	c__Bacteroidia	o__Bacteroidales	f__Bacteroidaceae	g__Bacteroides	d__Bacteria
large intestines	bd8878810e057cad4abd9782ed342f05	d__Bacteria	p__Bacteroidota	c__Bacteroidia	o__Bacteroidales	f__Bacteroidaceae	g__Bacteroides	d__Bacteria
large intestines	2e091e614b1d18fdc5d36272b25e9fe5	d__Bacteria	p__Bacteroidota	c__Bacteroidia	o__Bacteroidales	f__Bacteroidaceae	g__Bacteroides	s__Bacteroides_coprocola
large intestines	b46753db48bf1ccb6dfaeb7db6433602	d__Bacteria	p__Bacteroidota	c__Bacteroidia	o__Bacteroidales	f__Prevotellaceae	g__Prevotellaceae_UCG-001	d__Bacteria
large intestines	f7dd740cd49c51c8e42480da4e3b59f5	d__Bacteria	p__Bacteroidota	c__Bacteroidia	o__Bacteroidales	f__Prevotellaceae	g__Prevotellaceae_UCG-001	d__Bacteria
large intestines	6eadf07467282cb308e9acd926d2f9d0	d__Bacteria	p__Bacteroidota	c__Bacteroidia	o__Bacteroidales	f__Prevotellaceae	g__Alloprevotella	s__uncultured_bacterium
large intestines	b21fd93f84a5d03722241d6c9a67fed2	d__Bacteria	p__Bacteroidota	c__Bacteroidia	o__Bacteroidales	f__Prevotellaceae	g__Alloprevotella	d__Bacteria
large intestines	7c87270f61c8c4b085286fe9403f4fbf	d__Bacteria	p__Bacteroidota	c__Bacteroidia	o__Bacteroidales	f__Prevotellaceae	g__Alloprevotella	d__Bacteria
large intestines	26542bf41ea42056b1a328af5c9851b3	d__Bacteria	p__Bacteroidota	c__Bacteroidia	o__Bacteroidales	f__Prevotellaceae	d__Bacteria	p__Bacteroidota
large intestines	3dee95d814a89cdc0edcc9b3ef723009	d__Bacteria	p__Bacteroidota	c__Bacteroidia	o__Bacteroidales	f__Prevotellaceae	g__Prevotella	d__Bacteria
large intestines	ea4a96390b3d2c4cd8d2bfee9e0d3fe7	d__Bacteria	p__Bacteroidota	c__Bacteroidia	o__Bacteroidales	f__Prevotellaceae	g__Prevotella	d__Bacteria
large intestines	d341233fd4ab4c2669e296c79d964288	d__Bacteria	p__Bacteroidota	c__Bacteroidia	o__Bacteroidales	f__Prevotellaceae	g__Prevotella	d__Bacteria
large intestines	83b6caf205de34fdb60ec0b8aaccac14	d__Bacteria	p__Bacteroidota	c__Bacteroidia	o__Bacteroidales	f__Prevotellaceae	g__Prevotella	d__Bacteria
large intestines	7b34e2860fbb91ee949a5d1aa732f1ea	d__Bacteria	p__Bacteroidota	c__Bacteroidia	o__Bacteroidales	f__Prevotellaceae	d__Bacteria	p__Bacteroidota
large intestines	b441a2732377a3502c226289a006d90d	d__Bacteria	p__Bacteroidota	c__Bacteroidia	o__Bacteroidales	f__Prevotellaceae	g__uncultured	d__Bacteria
large intestines	2a8915c3b55c3cfaf9ae381f6a5ba1ee	d__Bacteria	p__Bacteroidota	c__Bacteroidia	o__Bacteroidales	f__Prevotellaceae	d__Bacteria	p__Bacteroidota
large intestines	3e56203537d656fa3eaf5d674d1b0e27	d__Bacteria	p__Bacteroidota	c__Bacteroidia	o__Bacteroidales	f__Prevotellaceae	g__uncultured	d__Bacteria
large intestines	3d7d503a7f523a6ffd70cddfe252bdcd	d__Bacteria	p__Bacteroidota	c__Bacteroidia	o__Bacteroidales	f__Prevotellaceae	g__Prevotellaceae_UCG-003	d__Bacteria
large intestines	c4273516c0b801172301b63aba297ea8	d__Bacteria	p__Bacteroidota	c__Bacteroidia	o__Bacteroidales	f__Tannerellaceae	g__Parabacteroides	s__uncultured_bacterium
large intestines	84be0f211d5b5df7ca00894d6e21fdaa	d__Bacteria	p__Bacteroidota	c__Bacteroidia	o__Bacteroidales	f__Rikenellaceae	g__Rikenellaceae_RC9_gut_group	d__Bacteria
large intestines	110f051832317b32ed4c8f8cf399da33	d__Bacteria	p__Bacteroidota	c__Bacteroidia	o__Bacteroidales	f__Tannerellaceae	g__Parabacteroides	d__Bacteria
large intestines	34362e7ae3d7987ad871cfc56796c410	d__Bacteria	p__Bacteroidota	c__Bacteroidia	o__Bacteroidales	f__Tannerellaceae	g__Parabacteroides	d__Bacteria
large intestines	6a3f70e91c14f2966df3623cb7162ab7	d__Bacteria	p__Bacteroidota	c__Bacteroidia	o__Bacteroidales	f__Muribaculaceae	g__Muribaculaceae	s__uncultured_Porphyromonadaceae
large intestines	b3af184aac91f9da4668315907a902d0	d__Bacteria	p__Bacteroidota	c__Bacteroidia	o__Bacteroidales	f__Muribaculaceae	g__Muribaculaceae	d__Bacteria
large intestines	f1d1d9103e76e342aef4fb66880699f6	d__Bacteria	p__Bacteroidota	c__Bacteroidia	o__Bacteroidales	f__Muribaculaceae	g__Muribaculaceae	d__Bacteria
large intestines	b65db47aa8fa2921c0fa2f944c09b0d3	d__Bacteria	p__Bacteroidota	c__Bacteroidia	o__Bacteroidales	f__Muribaculaceae	g__Muribaculaceae	d__Bacteria
large intestines	849a4aca498450e401a0e63a8cfcfbba	d__Bacteria	p__Bacteroidota	c__Bacteroidia	o__Bacteroidales	f__Muribaculaceae	g__Muribaculaceae	d__Bacteria
large intestines	acbdd0401c009fcfefecb353514c095b	d__Bacteria	p__Bacteroidota	c__Bacteroidia	o__Bacteroidales	f__Muribaculaceae	g__Muribaculaceae	d__Bacteria
large intestines	f25dc097c08f6ce5dbc76f04a428e24b	d__Bacteria	p__Bacteroidota	c__Bacteroidia	o__Bacteroidales	f__Muribaculaceae	g__Muribaculaceae	d__Bacteria
large intestines	82cd0de77ab9162fbc267f1a3f2fb567	d__Bacteria	p__Bacteroidota	c__Bacteroidia	o__Bacteroidales	f__Muribaculaceae	g__Muribaculaceae	d__Bacteria
large intestines	ce9ad965dbd13096bac10f7ed1a3e186	d__Bacteria	p__Firmicutes	c__Clostridia	o__Oscillospirales	d__Bacteria	p__Firmicutes	c__Clostridia
large intestines	c9c9801f1b836d76f6113a7ba2739dc8	d__Bacteria	p__Firmicutes	c__Clostridia	o__Oscillospirales	f__Oscillospiraceae	g__UCG-005	d__Bacteria
large intestines	d63c5961e5f294e50cd021ec70aaf60f	d__Bacteria	p__Firmicutes	c__Clostridia	o__Oscillospirales	f__Oscillospiraceae	g__UCG-005	d__Bacteria
large intestines	3def91b364aec3e2c44a67b16d80ca9d	d__Bacteria	p__Firmicutes	c__Clostridia	o__Oscillospirales	f__Oscillospiraceae	g__UCG-005	d__Bacteria
large intestines	a87cfbef2557f2edd2246ac4413d9c44	d__Bacteria	p__Firmicutes	c__Clostridia	o__Oscillospirales	f__Oscillospiraceae	g__UCG-005	d__Bacteria
large intestines	337718524dd29bee7b56d3e1cdc010b1	d__Bacteria	p__Firmicutes	c__Clostridia	o__Oscillospirales	f__Oscillospiraceae	d__Bacteria	p__Firmicutes
large intestines	f93c5319f3155d640ee23ede2291599e	d__Bacteria	p__Firmicutes	c__Clostridia	o__Lachnospirales	f__Lachnospiraceae	d__Bacteria	p__Firmicutes
large intestines	2d2afa6aedce46197c7bf1b4180fd0f7	d__Bacteria	p__Firmicutes	c__Clostridia	o__Lachnospirales	f__Lachnospiraceae	d__Bacteria	p__Firmicutes

## Sheet: Supp. Table 3
Supplementary table 3. Differentially abundant taxa between 8/10/23 vs. 4/25/23
Compartment	ASV	LFC	LFCse	padj	Domain	Phylum	Class	Order	Family	Genus	Species
rumen	d9fa962d9a64401c18b6c66e55ba976b	281.182	-24.6542	4.78491	-5.15249	2.57053e-07	1.38289e-05	d__Bacteria	p__Bacteroidota	c__Bacteroidia	o__Bacteroidales	d__Bacteria	p__Bacteroidota	c__Bacteroidia
rumen	53a3ac15bb482e69236291a0a07c115d	273.904	24.4436	4.78497	5.10842	3.24869e-07	1.38289e-05	d__Bacteria	p__Bacteroidota	c__Bacteroidia	o__Bacteroidales	f__Prevotellaceae	d__Bacteria	p__Bacteroidota
rumen	65ec37e962eba6b90cc010d2a842a9a1	214.055	-24.2831	4.78496	-5.07489	3.87726e-07	1.38289e-05	d__Bacteria	p__Bacteroidota	c__Bacteroidia	o__Bacteroidales	f__p-251-o5	g__p-251-o5	s__uncultured_rumen
rumen	7c25dba48c1426cb4b2fc5161c18bace	91.2853	-23.1121	4.78524	-4.82986	1.36629e-06	2.01222e-05	d__Bacteria	p__Bacteroidota	c__Bacteroidia	o__Bacteroidales	d__Bacteria	p__Bacteroidota	c__Bacteroidia
rumen	757f5a283f3cafa200b21d852f917bc9	95.2346	-23.1822	4.78522	-4.84453	1.26913e-06	2.01222e-05	d__Bacteria	p__Bacteroidota	c__Bacteroidia	o__Bacteroidales	f__Prevotellaceae	d__Bacteria	p__Bacteroidota
rumen	b6931c80dde9c93d287647cc1cfef83d	97.8198	-23.2105	4.78521	-4.85046	1.23176e-06	2.01222e-05	d__Bacteria	p__Bacteroidota	c__Bacteroidia	o__Bacteroidales	f__Prevotellaceae	d__Bacteria	p__Bacteroidota
rumen	54b65f45770369b5ac76c0125fb4a3e7	115.839	-23.4463	4.78514	-4.89981	9.59292e-07	2.01222e-05	d__Bacteria	p__Bacteroidota	c__Bacteroidia	o__Bacteroidales	f__Prevotellaceae	g__Prevotellaceae_NK3B31_group	s__uncultured_rumen
rumen	7e3910e8210daf0f90501a1f171abb76	84.5528	-23.0203	4.78528	-4.81064	1.50447e-06	2.01222e-05	d__Bacteria	p__Bacteroidota	c__Bacteroidia	o__Bacteroidales	f__F082	g__F082	d__Bacteria
rumen	116b687cbba3b2e24b37db2d60b3bde6	77.3781	-22.9002	4.78533	-4.78549	1.70571e-06	2.0279e-05	d__Bacteria	p__Firmicutes	c__Clostridia	o__Clostridia	f__Hungateiclostridiaceae	g__Saccharofermentans	d__Bacteria
small intestines	599588227e2521f44955268255bc6002	679.273	-28.1807	2.93793	-9.59203	8.63702e-22	3.39435e-19	d__Bacteria	p__Firmicutes	c__Clostridia	o__Peptostreptococcales-Tissierellales	f__Peptostreptococcaceae	d__Bacteria	p__Firmicutes
small intestines	f87a2f2f6ff0cf2a480ae48c8e961467	150.527	-26.0778	3.00343	-8.68267	3.86571e-18	7.59611e-16	d__Bacteria	p__Proteobacteria	c__Gammaproteobacteria	o__Enterobacterales	f__Enterobacteriaceae	d__Bacteria	p__Proteobacteria
small intestines	1ad0b7ee3583c61724423b4d74d75c05	70.9379	-25.0831	3.00372	-8.35067	6.7874e-17	8.89149e-15	d__Bacteria	p__Proteobacteria	c__Gammaproteobacteria	o__Enterobacterales	f__Enterobacteriaceae	d__Bacteria	p__Proteobacteria
small intestines	9eb032401f91eb9627b37702b1e24be6	56.4883	-24.7704	3.00386	-8.24618	1.63536e-16	1.60674e-14	d__Bacteria	p__Firmicutes	c__Clostridia	o__Peptostreptococcales-Tissierellales	f__Peptostreptococcaceae	d__Bacteria	p__Firmicutes
small intestines	27e4f9e46f107f40e3df8ca286c83aad	43.0365	-24.4074	3.00407	-8.12475	4.48268e-16	2.94975e-14	d__Bacteria	p__Proteobacteria	c__Gammaproteobacteria	o__Enterobacterales	f__Enterobacteriaceae	d__Bacteria	p__Proteobacteria
small intestines	5da93e95410d26f9837bfa5c274f81b1	42.9567	-24.4057	3.00407	-8.12419	4.50343e-16	2.94975e-14	d__Bacteria	p__Firmicutes	c__Clostridia	o__Oscillospirales	f__Oscillospiraceae	g__NK4A214_group	d__Bacteria
small intestines	c27439bce35efe4462fbc9e7fdc88282	40.183	-24.3135	3.00414	-8.09334	5.80496e-16	3.25907e-14	d__Bacteria	p__Firmicutes	c__Clostridia	o__Clostridiales	f__Clostridiaceae	d__Bacteria	p__Firmicutes
small intestines	4586b19a8bfcb0638433bf0e1c3079fa	36.219	-24.1726	3.00424	-8.04617	8.54287e-16	3.5179e-14	d__Bacteria	p__Actinobacteriota	c__Actinobacteria	d__Bacteria	p__Actinobacteriota	c__Actinobacteria	d__Bacteria
small intestines	bfc0e839f9e63b84500976eba87d100b	36.9309	-24.195	3.00422	-8.05369	8.0336e-16	3.5179e-14	d__Bacteria	p__Actinobacteriota	c__Coriobacteriia	o__Coriobacteriales	f__Eggerthellaceae	g__DNF00809	d__Bacteria
small intestines	0080acc101a30f5a1a85ac85de157e7a	35.7701	-24.1555	3.00425	-8.04044	8.95139e-16	3.5179e-14	d__Bacteria	p__Firmicutes	c__Clostridia	o__Oscillospirales	f__Ruminococcaceae	d__Bacteria	p__Firmicutes
small intestines	d814fad8d50733c3bb885a1fcce74596	28.6274	-23.851	3.00452	-7.93836	2.04878e-15	6.70976e-14	d__Bacteria	p__Firmicutes	c__Negativicutes	o__Veillonellales-Selenomonadales	f__Veillonellaceae	g__Megasphaera	d__Bacteria
small intestines	b3a3bc1276d2f7a297236e3c542dd075	28.8475	-23.8598	3.00451	-7.94131	2.00057e-15	6.70976e-14	d__Bacteria	p__Firmicutes	c__Clostridia	o__Oscillospirales	f__[Eubacterium]_coprostanoligenes_group	g__[Eubacterium]_coprostanoligenes_group	d__Bacteria
small intestines	48dcbf52dfe256e465407bae9cd7d439	31.4355	-23.7978	3.0044	-7.92097	2.35672e-15	7.12453e-14	d__Bacteria	p__Firmicutes	c__Clostridia	d__Bacteria	p__Firmicutes	c__Clostridia	d__Bacteria
small intestines	7bede409cee8059c39c46ea6c464017e	18.1133	-23.2288	3.0053	-7.72928	1.0816e-14	2.30935e-13	d__Bacteria	p__Proteobacteria	c__Alphaproteobacteria	o__Caulobacterales	f__Caulobacteraceae	g__Brevundimonas	d__Bacteria
small intestines	4a8271cea95570480b615206650ccfdc	18.9612	-23.2907	3.00521	-7.75012	9.18038e-15	2.30935e-13	d__Bacteria	p__Firmicutes	c__Clostridia	o__Clostridiales	f__Clostridiaceae	g__Clostridium_sensu_stricto_1	d__Bacteria
small intestines	a25b13e28a973439069506c9dffeea52	18.0089	-23.2168	3.00531	-7.72523	1.11648e-14	2.30935e-13	d__Bacteria	p__Firmicutes	c__Clostridia	o__Oscillospirales	d__Bacteria	p__Firmicutes	c__Clostridia
small intestines	8f51bb3222e02536aeda4fdd969c0e8e	18.4804	-23.2471	3.00526	-7.73547	1.03019e-14	2.30935e-13	d__Bacteria	p__Bacteroidota	c__Bacteroidia	o__Bacteroidales	f__Prevotellaceae	g__Prevotella	d__Bacteria
small intestines	46cb7399727bd66f4103bcdfe7c3d3cf	18.2751	-23.2441	3.00528	-7.73442	1.03879e-14	2.30935e-13	d__Bacteria	p__Bacteroidota	c__Bacteroidia	o__Bacteroidales	f__Muribaculaceae	g__Muribaculaceae	d__Bacteria
small intestines	24245ce50d5927ab1416b456ab44afbe	18.8365	-23.2587	3.00522	-7.73943	9.98653e-15	2.30935e-13	d__Bacteria	p__Firmicutes	c__Clostridia	o__Lachnospirales	f__Lachnospiraceae	d__Bacteria	p__Firmicutes
small intestines	70e576676589281fc55d4efa13a20a84	17.3046	-23.1654	3.0054	-7.70792	1.27883e-14	2.5129e-13	d__Bacteria	p__Firmicutes	c__Clostridia	d__Bacteria	p__Firmicutes	c__Clostridia	d__Bacteria
small intestines	e873aa71f0f6cb3450373a59c3a02bb9	46.1065	22.9628	3.00374	7.64471	2.09414e-14	3.91904e-13	d__Bacteria	p__Bacteroidota	c__Bacteroidia	o__Bacteroidales	f__Prevotellaceae	d__Bacteria	p__Bacteroidota
small intestines	c0434011463234d9e14fd7f47e174edc	14.7737	-22.949	3.00579	-7.63494	2.25932e-14	4.03596e-13	Unassigned	Unassigned	Unassigned	Unassigned	Unassigned	Unassigned	Unassigned
small intestines	62eac265df990c8bc18df22ac3e38b5c	42.6948	22.9156	3.00379	7.62891	2.36752e-14	4.04536e-13	d__Bacteria	p__Firmicutes	c__Negativicutes	o__Acidaminococcales	f__Acidaminococcaceae	g__Succiniclasticum	d__Bacteria
small intestines	4e0dfa5acf99ec8b52f8338fac769483	13.3809	-22.8202	3.00605	-7.5914	3.16459e-14	5.08058e-13	d__Bacteria	p__Firmicutes	c__Clostridia	o__Clostridiales	f__Clostridiaceae	g__Clostridium_sensu_stricto_1	d__Bacteria
small intestines	a7ccdd859caf94f003bc3c29de8acb6a	13.5807	-22.8116	3.00601	-7.58868	3.23192e-14	5.08058e-13	d__Bacteria	p__Firmicutes	c__Clostridia	o__Lachnospirales	f__Lachnospiraceae	d__Bacteria	p__Firmicutes
small intestines	48c822ed425c3fe2642ce5639c389d4c	12.9017	-22.7628	3.00616	-7.57203	3.67434e-14	5.55391e-13	d__Bacteria	p__Firmicutes	c__Clostridia	o__Lachnospirales	f__Lachnospiraceae	g__Cellulosilyticum	s__uncultured_bacterium
small intestines	16038fb5b741791133031f5541aef5cc	11.9724	-22.663	3.00639	-7.53828	4.76219e-14	6.93164e-13	d__Bacteria	p__Firmicutes	c__Clostridia	o__Peptostreptococcales-Tissierellales	f__Anaerovoracaceae	g__Family_XIII_AD3011_group	d__Bacteria
small intestines	e360920e684ca373ca52ab3f161dd1f8	34.2648	22.6077	3.00394	7.52601	5.23141e-14	7.34265e-13	d__Bacteria	p__Firmicutes	c__Clostridia	o__Peptostreptococcales-Tissierellales	f__Peptostreptococcaceae	d__Bacteria	p__Firmicutes
small intestines	0b9c6e235ca180ca8d71173c8e216b77	11.3687	-22.5953	3.00656	-7.51533	5.67689e-14	7.69316e-13	d__Bacteria	p__Firmicutes	c__Bacilli	o__Erysipelotrichales	f__Erysipelotrichaceae	g__Turicibacter	d__Bacteria
small intestines	f22399b3a4a0e7efebf55812995dce5c	10.7043	-22.5075	3.00676	-7.48562	7.12117e-14	9.32873e-13	d__Bacteria	p__Proteobacteria	c__Alphaproteobacteria	o__Rickettsiales	f__Mitochondria	g__Mitochondria	d__Bacteria
small intestines	1a76a46148f837503837c5c230d53187	9.75901	-22.3707	3.00712	-7.43924	1.01268e-13	1.28382e-12	d__Bacteria	p__Firmicutes	c__Clostridia	o__Clostridiales	f__Clostridiaceae	g__Clostridium_sensu_stricto_1	d__Bacteria
small intestines	a9d9e20765d52a55b816e4909c5bce6a	9.52537	-22.3479	3.0072	-7.43146	1.07403e-13	1.31904e-12	d__Bacteria	p__Firmicutes	c__Clostridia	o__Oscillospirales	d__Bacteria	p__Firmicutes	c__Clostridia
small intestines	df8c39a0ca89714746266e3c767787b5	24.7591	22.1554	3.00424	7.37473	1.64679e-13	1.92327e-12	d__Bacteria	p__Bacteroidota	c__Bacteroidia	o__Bacteroidales	f__Prevotellaceae	d__Bacteria	p__Bacteroidota
small intestines	9ae8d548fc81c1ec4f2124a41f9463de	8.29933	-22.1775	3.0078	-7.37335	1.6639e-13	1.92327e-12	d__Bacteria	p__Firmicutes	c__Clostridia	o__Oscillospirales	f__Oscillospiraceae	g__Oscillibacter	d__Bacteria
small intestines	b8228beebe6567e0cdaf370e78253953	24.4667	22.139	3.00425	7.36924	1.71609e-13	1.92693e-12	d__Bacteria	p__Firmicutes	c__Clostridia	o__Lachnospirales	f__Lachnospiraceae	g__Butyrivibrio	d__Bacteria
small intestines	6d2d8e394e52c99c4f531b3d68ea1008	7.63916	-22.0636	3.00819	-7.33449	2.22559e-13	2.42961e-12	d__Bacteria	p__Firmicutes	c__Clostridia	o__Oscillospirales	f__Oscillospiraceae	d__Bacteria	p__Firmicutes
small intestines	c80bb7cd7a26e01504c996c3ccc24123	7.45054	-22.0306	3.00832	-7.32323	2.42074e-13	2.57122e-12	d__Bacteria	p__Bacteroidota	c__Bacteroidia	o__Bacteroidales	f__Muribaculaceae	g__Muribaculaceae	d__Bacteria
small intestines	6e8fefd23dd0294ab6d49f17e2af8976	7.12045	-21.9698	3.00856	-7.30245	2.82578e-13	2.92245e-12	d__Bacteria	p__Firmicutes	c__Clostridia	o__Oscillospirales	f__Ruminococcaceae	g__Anaerotruncus	d__Bacteria
small intestines	135ad253631f7671ca9ee8aae09ba603	20.7666	21.9101	3.00444	7.29258	3.04065e-13	3.06404e-12	d__Bacteria	p__Firmicutes	c__Bacilli	o__Paenibacillales	f__Paenibacillaceae	g__Paenibacillus	d__Bacteria
small intestines	46b5a792f1896ae12aad3adf9c893122	10.8657	-21.8765	3.00672	-7.27587	3.44199e-13	3.29928e-12	d__Bacteria	p__Spirochaetota	c__Spirochaetia	o__Spirochaetales	f__Spirochaetaceae	g__Treponema	s__Treponema_saccharophilum
small intestines	eaa97955679487b1b52c5ff018e16b1f	20.0367	21.8624	3.00449	7.27659	3.42367e-13	3.29928e-12	d__Bacteria	p__Deferribacterota	c__Deferribacteres	o__Deferribacterales	f__Deferribacteraceae	g__Mucispirillum	d__Bacteria
small intestines	7a357f51a4012dc525a13f4ee9b00705	6.6489	-21.877	3.00894	-7.27066	3.57732e-13	3.34735e-12	d__Bacteria	p__Proteobacteria	c__Alphaproteobacteria	o__Rhodobacterales	f__Rhodobacteraceae	d__Bacteria	p__Proteobacteria
small intestines	e8ed0d299c956b1b35bff3855c8c608e	6.27166	-21.7972	3.00928	-7.24334	4.37779e-13	3.91016e-12	d__Bacteria	p__Cyanobacteria	c__Cyanobacteriia	o__Synechococcales	f__Cyanobiaceae	g__Cyanobium_PCC-6307	d__Bacteria
small intestines	5b721f7a6f740a9f88d07c43f34b2c97	6.31881	-21.8033	3.00923	-7.24545	4.31004e-13	3.91016e-12	d__Bacteria	p__Firmicutes	c__Clostridia	d__Bacteria	p__Firmicutes	c__Clostridia	d__Bacteria
small intestines	1282d9479906cd1bd96e8636edf8d09d	17.6782	21.6843	3.00466	7.21688	5.31934e-13	4.64555e-12	d__Bacteria	p__Firmicutes	c__Bacilli	o__Lactobacillales	f__Enterococcaceae	g__Enterococcus	d__Bacteria
small intestines	97c35714c8435c6f7ab1865df8299d0a	5.61148	-21.6483	3.00999	-7.19215	6.37806e-13	5.44908e-12	d__Bacteria	p__Firmicutes	c__Clostridia	o__Lachnospirales	f__Lachnospiraceae	g__Lachnospiraceae_NK4A136_group	d__Bacteria
small intestines	3a35e27ef3b781f9df7b90daef1b1de5	5.3757	-21.5901	3.01029	-7.17212	7.38462e-13	6.1748e-12	d__Bacteria	p__Bacteroidota	c__Bacteroidia	d__Bacteria	p__Bacteroidota	c__Bacteroidia	d__Bacteria
small intestines	299623e45e2bd3ea8d3bb341603e3de0	5.18708	-21.5441	3.01055	-7.15622	8.29343e-13	6.79025e-12	d__Bacteria	p__Bacteroidota	c__Bacteroidia	o__Bacteroidales	f__Muribaculaceae	g__Muribaculaceae	d__Bacteria
small intestines	3b6d3a1ff29e25a5d6659843714e0c53	5.04562	-21.5041	3.01075	-7.14243	9.16944e-13	7.35427e-12	d__Bacteria	p__Firmicutes	c__Clostridia	o__Oscillospirales	f__Oscillospiraceae	d__Bacteria	p__Firmicutes
small intestines	5bd63dd683447e8c4a33cdc9a2310d6f	14.8033	21.4305	3.00495	7.13174	9.91065e-13	7.78977e-12	d__Bacteria	p__Firmicutes	c__Clostridia	o__Lachnospirales	f__Lachnospiraceae	d__Bacteria	p__Firmicutes
small intestines	6607b1279327e3bc7257f887aaaf5967	4.80984	-21.4211	3.01112	-7.11401	1.12717e-12	8.03979e-12	d__Bacteria	p__Verrucomicrobiota	c__Verrucomicrobiae	o__Verrucomicrobiales	f__Akkermansiaceae	g__Akkermansia	d__Bacteria
small intestines	50d96002cf1f4a161b921c5495725cf2	4.857	-21.4427	3.01104	-7.12135	1.06874e-12	8.03979e-12	d__Bacteria	p__Proteobacteria	c__Gammaproteobacteria	o__Enterobacterales	d__Bacteria	p__Proteobacteria	c__Gammaproteobacteria
small intestines	1e2c635d2f2c359c31e12c4d9fbaabf6	16.8499	-21.3692	3.00546	-7.11012	1.15944e-12	8.03979e-12	d__Bacteria	p__Firmicutes	c__Negativicutes	o__Veillonellales-Selenomonadales	f__Selenomonadaceae	d__Bacteria	p__Firmicutes
small intestines	0ebdc6edf8c8904e4dacef57da04db91	14.0471	21.3694	3.00504	7.11117	1.15067e-12	8.03979e-12	d__Bacteria	p__Firmicutes	c__Bacilli	o__Lactobacillales	f__Aerococcaceae	g__Aerococcus	d__Bacteria
small intestines	09069ef7a975744ed5f64718cefd890c	4.71553	-21.4082	3.01128	-7.10933	1.16608e-12	8.03979e-12	d__Bacteria	p__Firmicutes	c__Bacilli	o__Erysipelotrichales	f__Erysipelotrichaceae	g__Dubosiella	s__Dubosiella_newyorkensis
small intestines	454427f2bbdc9c46557b9df67702f36f	4.857	-21.4427	3.01104	-7.12135	1.06874e-12	8.03979e-12	d__Bacteria	p__Firmicutes	c__Clostridia	o__Oscillospirales	d__Bacteria	p__Firmicutes	c__Clostridia
small intestines	d5141303a82f03149b7b761f94dae63a	4.80984	-21.4211	3.01112	-7.11401	1.12717e-12	8.03979e-12	d__Bacteria	p__Firmicutes	c__Clostridia	o__Lachnospirales	f__Lachnospiraceae	d__Bacteria	p__Firmicutes
small intestines	2c964648f14f5a47ca3286268fc4c3bb	13.6678	21.3296	3.0051	7.09782	1.26744e-12	8.44241e-12	d__Bacteria	p__Proteobacteria	c__Gammaproteobacteria	o__Xanthomonadales	f__Xanthomonadaceae	g__Stenotrophomonas	d__Bacteria
small intestines	e2127e8bf2a5556694a93cb195c5b270	4.62122	-21.3786	3.01144	-7.09912	1.25556e-12	8.44241e-12	d__Bacteria	p__Firmicutes	c__Bacilli	o__Lactobacillales	f__Lactobacillaceae	g__Lactobacillus	s__Lactobacillus_agilis
small intestines	f1266a921fbc7fe51ce9a3be3d20b9e3	4.57406	-21.3624	3.01152	-7.09357	1.30698e-12	8.56073e-12	d__Bacteria	p__Firmicutes	c__Clostridia	o__Lachnospirales	f__Lachnospiraceae	d__Bacteria	p__Firmicutes
small intestines	b3fe4feb42a72057bcaa93baf061cef6	12.852	21.2424	3.00522	7.06848	1.56637e-12	9.58446e-12	d__Bacteria	p__Firmicutes	c__Clostridia	o__Oscillospirales	f__Ruminococcaceae	g__Negativibacillus	d__Bacteria
small intestines	240d8e1c1fe454012f12f6098565f231	4.33829	-21.2851	3.01197	-7.06682	1.58522e-12	9.58446e-12	d__Bacteria	p__Firmicutes	c__Clostridia	o__Oscillospirales	d__Bacteria	p__Firmicutes	c__Clostridia
small intestines	be4d508ab493921c91079f210df76ffd	4.38544	-21.2985	3.01188	-7.07151	1.53257e-12	9.58446e-12	d__Bacteria	p__Firmicutes	c__Clostridia	o__Oscillospirales	f__Ruminococcaceae	g__Subdoligranulum	d__Bacteria
small intestines	bbcb1f56b065cc05eb09b2740ffcfd37	4.33829	-21.2851	3.01197	-7.06682	1.58522e-12	9.58446e-12	d__Bacteria	p__Firmicutes	c__Clostridia	o__Oscillospirales	f__Ruminococcaceae	g__Incertae_Sedis	d__Bacteria
small intestines	e5c10a6528ba28d5febbfead569d34ee	4.33829	-21.2851	3.01197	-7.06682	1.58522e-12	9.58446e-12	d__Bacteria	p__Bacteroidota	c__Bacteroidia	o__Bacteroidales	f__Muribaculaceae	g__Muribaculaceae	d__Bacteria
small intestines	437965e6da7139f2990c28c866d77b1c	12.5117	21.2089	3.00527	7.05724	1.69837e-12	9.67334e-12	d__Bacteria	p__Desulfobacterota	c__Desulfovibrionia	o__Desulfovibrionales	f__Desulfovibrionaceae	g__Desulfovibrio	d__Bacteria
small intestines	bf592b72d38cd256aa4a99ac2a3a0be1	12.672	21.2226	3.00525	7.06184	1.64312e-12	9.67334e-12	d__Bacteria	p__Firmicutes	c__Negativicutes	o__Acidaminococcales	f__Acidaminococcaceae	g__Succiniclasticum	d__Bacteria
small intestines	0ef26760170fa507c51b4d2645c1f853	4.19682	-21.2597	3.01227	-7.0577	1.69278e-12	9.67334e-12	d__Bacteria	p__Firmicutes	c__Clostridia	o__Peptostreptococcales-Tissierellales	f__Peptostreptococcaceae	d__Bacteria	p__Firmicutes
small intestines	d401aa4674c7e2c32e8ae9960cc3897e	12.5745	21.2104	3.00527	7.05775	1.69217e-12	9.67334e-12	d__Bacteria	p__Bacteroidota	c__Bacteroidia	o__Bacteroidales	f__Prevotellaceae	d__Bacteria	p__Bacteroidota
small intestines	1d7039600badffd24e380767e7fb13e0	30.411	21.1478	3.00404	7.03979	1.92537e-12	1.08096e-11	d__Bacteria	p__Bacteroidota	c__Bacteroidia	o__Bacteroidales	f__Prevotellaceae	g__Prevotellaceae_UCG-001	d__Bacteria
small intestines	8d084fa565fac79bdee42df970173841	11.7096	21.1127	3.00542	7.02486	2.14276e-12	1.18606e-11	d__Bacteria	p__Proteobacteria	c__Gammaproteobacteria	d__Bacteria	p__Proteobacteria	c__Gammaproteobacteria	d__Bacteria
small intestines	a6b8a61f38e6294812385503e2a35a91	11.3537	21.0689	3.00549	7.01012	2.38107e-12	1.29967e-11	d__Bacteria	p__Firmicutes	c__Clostridia	o__Lachnospirales	f__Lachnospiraceae	d__Bacteria	p__Firmicutes
small intestines	4decd2c436b7cd8a7280748ce9c0dcd4	11.1928	21.0511	3.00552	7.00413	2.48523e-12	1.33794e-11	d__Bacteria	p__Proteobacteria	c__Gammaproteobacteria	o__Pseudomonadales	f__Moraxellaceae	g__Acinetobacter	d__Bacteria
small intestines	749a77377a7f9f4055a37abb652b82f5	10.2708	20.9311	3.00573	6.96375	3.31339e-12	1.75968e-11	d__Bacteria	p__Firmicutes	c__Clostridia	o__Oscillospirales	f__Ruminococcaceae	g__Incertae_Sedis	d__Bacteria
small intestines	21463b75e522daec04e18a9d776f0e58	10.0218	20.8996	3.00579	6.95313	3.57269e-12	1.8569e-11	d__Bacteria	p__Firmicutes	c__Bacilli	o__RF39	f__RF39	g__RF39	d__Bacteria
small intestines	f0deee4cba2e352658f1a83002c58563	10.0401	20.8975	3.00579	6.95241	3.59095e-12	1.8569e-11	d__Bacteria	p__Bacteroidota	c__Bacteroidia	o__Bacteroidales	f__Prevotellaceae	g__Prevotella	d__Bacteria
small intestines	fb1c96786247e190b5839edb7c26843d	9.90328	20.8781	3.00582	6.94588	3.76095e-12	1.91955e-11	d__Bacteria	p__Bacteroidota	c__Bacteroidia	o__Bacteroidales	f__Bacteroidaceae	g__Bacteroides	s__Bacteroides_caecicola
small intestines	de3f2707b63eaace3c6cb3dbe1b23199	9.80559	20.8627	3.00586	6.94068	3.90217e-12	1.96609e-11	d__Bacteria	p__Firmicutes	c__Clostridia	o__Oscillospirales	f__Ruminococcaceae	d__Bacteria	p__Firmicutes
small intestines	481e53b3f69d021d69e0ea59beabd1ad	9.70401	20.851	3.00589	6.93671	4.01338e-12	1.99653e-11	d__Bacteria	p__Firmicutes	c__Clostridia	o__Oscillospirales	f__Ruminococcaceae	g__Faecalibacterium	d__Bacteria
small intestines	f825b4b86ccd5cd3e2a9dc9228f4ac9d	9.13919	20.7647	3.00605	6.90764	4.92782e-12	2.42079e-11	d__Bacteria	p__Firmicutes	c__Clostridia	o__Lachnospirales	f__Lachnospiraceae	d__Bacteria	p__Firmicutes
small intestines	e1ce0ed27193b87f30bc068d8a1926bf	8.40747	20.6546	3.0063	6.87046	6.3993e-12	3.10485e-11	d__Bacteria	p__Firmicutes	c__Clostridia	o__Oscillospirales	f__Ruminococcaceae	g__Incertae_Sedis	d__Bacteria
small intestines	4083b6abd48ea7d3d13025a108fae1b3	20.1777	20.5511	3.00448	6.84017	7.90982e-12	3.79093e-11	d__Bacteria	p__Bacteroidota	c__Bacteroidia	o__Bacteroidales	f__Prevotellaceae	d__Bacteria	p__Bacteroidota
small intestines	96129381ffea644664d1cb64cef22d85	7.68535	20.5216	3.00659	6.82553	8.76008e-12	4.14784e-11	d__Bacteria	p__Verrucomicrobiota	c__Verrucomicrobiae	o__Verrucomicrobiales	f__Akkermansiaceae	g__Akkermansia	s__uncultured_bacterium
small intestines	d4e5a0744468684077b316aa8173ce69	6.96324	20.3932	3.00694	6.78203	1.18501e-11	5.54417e-11	d__Bacteria	p__Actinobacteriota	c__Coriobacteriia	o__Coriobacteriales	f__Atopobiaceae	d__Bacteria	p__Actinobacteriota
small intestines	808117a75f8b3904cea6c09d086bd54d	6.18955	20.2246	3.00741	6.72492	1.75688e-11	8.12298e-11	d__Bacteria	d__Bacteria	d__Bacteria	d__Bacteria	d__Bacteria	d__Bacteria	d__Bacteria
small intestines	2c275b89d62b489a77792b87d81cb5c2	5.57059	20.0809	3.00788	6.67611	2.45372e-11	1.12129e-10	d__Bacteria	p__Firmicutes	c__Clostridia	o__Oscillospirales	f__Oscillospiraceae	d__Bacteria	p__Firmicutes
small intestines	e73b20310ef95c721331b0fbe7d04aad	5.41585	20.043	3.00801	6.66321	2.67914e-11	1.21023e-10	d__Bacteria	p__Firmicutes	c__Clostridia	o__Oscillospirales	f__Oscillospiraceae	g__Oscillospira	s__uncultured_organism
small intestines	2fd256c56505287e391fdfafdddff66d	6.86008	19.9984	3.007	6.65062	2.9187e-11	1.30346e-10	d__Bacteria	p__Firmicutes	c__Clostridia	o__Oscillospirales	f__Oscillospiraceae	d__Bacteria	p__Firmicutes
small intestines	d002162d9f8c0641fa08cd5d26bf150f	5.10638	19.9629	3.0083	6.63592	3.22495e-11	1.42405e-10	d__Bacteria	p__Proteobacteria	c__Gammaproteobacteria	o__Pseudomonadales	f__Moraxellaceae	g__Acinetobacter	d__Bacteria
small intestines	295e3802c4f7ff2b278f6d5fdf36126f	4.84848	19.8881	3.00858	6.61048	3.83078e-11	1.67277e-10	d__Bacteria	p__Firmicutes	c__Clostridia	o__Lachnospirales	f__Lachnospiraceae	d__Bacteria	p__Firmicutes
small intestines	2f0468b427359fad5da868cb3b12d5b4	15.0114	19.7097	3.00493	6.55912	5.41247e-11	2.33747e-10	d__Bacteria	p__Bacteroidota	c__Bacteroidia	o__Bacteroidales	f__Prevotellaceae	d__Bacteria	p__Bacteroidota
small intestines	4da714cf298bd2654b504174a9e3f680	5.67375	19.6563	3.00779	6.53513	6.35558e-11	2.71494e-10	d__Bacteria	p__Bacteroidota	c__Bacteroidia	o__Bacteroidales	f__Muribaculaceae	g__Muribaculaceae	d__Bacteria
small intestines	bfdf871b62e89b0d7efa39a385f4aea1	337.872	-12.1185	2.68968	-4.50556	6.61974e-06	2.79737e-05	d__Bacteria	p__Firmicutes	c__Clostridia	o__Clostridiales	f__Clostridiaceae	g__Clostridium_sensu_stricto_1	d__Bacteria
hindgut	21db9c77ed85ed072ab50f6ffeab58a8	384.778	-26.4372	3.38349	-7.81361	5.55746e-15	4.14586e-12	d__Bacteria	p__Firmicutes	c__Clostridia	o__Oscillospirales	f__[Eubacterium]_coprostanoligenes_group	g__[Eubacterium]_coprostanoligenes_group	d__Bacteria
hindgut	481febc29a2f5928556d75c18a7e6ba2	213.553	-25.6301	3.38358	-7.57485	3.59548e-14	8.94077e-12	d__Bacteria	p__Spirochaetota	c__Spirochaetia	o__Spirochaetales	f__Spirochaetaceae	g__Treponema	d__Bacteria
hindgut	b7e8ab7b2efa3c230f839c9bf896b028	241.157	-25.8003	3.38355	-7.6252	2.43651e-14	8.94077e-12	d__Bacteria	p__Firmicutes	c__Bacilli	o__Lactobacillales	f__Lactobacillaceae	g__Lactobacillus	d__Bacteria
hindgut	60fe83f0f9bb327670cb3f5d4f3e2ad8	175.979	-25.3508	3.38362	-7.49222	6.77186e-14	1.26295e-11	d__Archaea	p__Halobacterota	c__Methanomicrobia	o__Methanomicrobiales	f__Methanocorpusculaceae	g__Methanocorpusculum	d__Archaea
hindgut	eccbab3888526c86fcfbc3215f3f7b5f	326.123	-25.179	3.38351	-7.4417	9.93976e-14	1.48301e-11	d__Bacteria	p__Bacteroidota	c__Bacteroidia	o__Bacteroidales	f__Muribaculaceae	g__Muribaculaceae	d__Bacteria
hindgut	180c2feb874c383dedd18a9f19cf159e	259.019	24.9746	3.38351	7.38128	1.56779e-13	1.94928e-11	d__Bacteria	p__Bacteroidota	c__Bacteroidia	o__Bacteroidales	f__Prevotellaceae	g__Alloprevotella	d__Bacteria
hindgut	396adf4a62685bc9ad7601548c37fd63	224.48	24.7537	3.38353	7.31594	2.55583e-13	2.72378e-11	d__Bacteria	p__Bacteroidota	c__Bacteroidia	o__Bacteroidales	f__Prevotellaceae	g__Prevotellaceae_UCG-003	d__Bacteria
hindgut	f9686f929b59e40157446fcf153fc246	101.553	-24.5374	3.3838	-7.25144	4.12372e-13	3.84537e-11	d__Bacteria	p__Firmicutes	c__Clostridia	o__Oscillospirales	f__UCG-010	g__UCG-010	d__Bacteria
hindgut	1c5c2ef04188c397ebd9a91bcf320930	90.9795	-24.4697	3.38385	-7.23131	4.78375e-13	3.8878e-11	d__Archaea	p__Euryarchaeota	c__Methanobacteria	o__Methanobacteriales	f__Methanobacteriaceae	g__Methanobrevibacter	d__Archaea
hindgut	66aef1b8e43b1a4b0fb4a6be8f9b0a49	89.3236	-24.4303	3.38386	-7.21967	5.21153e-13	3.8878e-11	d__Bacteria	p__Actinobacteriota	c__Coriobacteriia	o__Coriobacteriales	f__Atopobiaceae	g__Coriobacteriaceae_UCG-002	s__uncultured_bacterium
hindgut	31e4f4b198f691e939bb68bcb1af990d	80.399	-24.2964	3.38391	-7.17996	6.973e-13	4.72896e-11	d__Bacteria	p__Firmicutes	c__Clostridia	d__Bacteria	p__Firmicutes	c__Clostridia	d__Bacteria
hindgut	1f9781d8ee04c18b7bfe1339adaadb6f	244.889	24.0023	3.38352	7.09389	1.30392e-12	7.1959e-11	d__Bacteria	p__Bacteroidota	c__Bacteroidia	o__Bacteroidales	f__Prevotellaceae	g__Alloprevotella	s__uncultured_bacterium
hindgut	b731ff08f1761767bd4748a2f12257dd	132.7	24.044	3.38364	7.10595	1.19497e-12	7.1959e-11	d__Bacteria	p__Bacteroidota	c__Bacteroidia	o__Bacteroidales	d__Bacteria	p__Bacteroidota	c__Bacteroidia
hindgut	00926e8eabcc82ceb8a8410ce1fdbc4d	64.3532	-23.9897	3.38405	-7.08904	1.35044e-12	7.1959e-11	d__Bacteria	p__Bacteroidota	c__Bacteroidia	o__Bacteroidales	f__Rikenellaceae	g__Alistipes	s__uncultured_bacterium
hindgut	ddd045981bc1eef20028591f58d22c0e	57.147	-23.8343	3.38413	-7.04296	1.88201e-12	8.5395e-11	d__Bacteria	p__Firmicutes	c__Bacilli	o__Erysipelotrichales	f__Erysipelotrichaceae	g__Ileibacterium	s__Ileibacterium_valens
hindgut	9e1bbbcbe89f161267d978b58c675cdc	56.1414	-23.809	3.38415	-7.03545	1.98621e-12	8.5395e-11	d__Bacteria	p__Bacteroidota	c__Bacteroidia	o__Bacteroidales	f__Muribaculaceae	g__Muribaculaceae	d__Bacteria
hindgut	f079697d74e19bd1d84e10b5ac92142c	55.4711	-23.7917	3.38416	-7.03033	2.06047e-12	8.5395e-11	d__Bacteria	p__Bacteroidota	c__Bacteroidia	o__Bacteroidales	f__Muribaculaceae	g__Muribaculaceae	d__Bacteria
hindgut	299623e45e2bd3ea8d3bb341603e3de0	57.3145	-23.8504	3.38413	-7.04773	1.81862e-12	8.5395e-11	d__Bacteria	p__Bacteroidota	c__Bacteroidia	o__Bacteroidales	f__Muribaculaceae	g__Muribaculaceae	d__Bacteria
hindgut	3b9143eb0cdeab5e56f8cc4a56df8d6c	51.7602	-23.7008	3.38421	-7.00335	2.49905e-12	9.81207e-11	d__Bacteria	p__Firmicutes	c__Bacilli	o__RF39	f__RF39	g__RF39	s__uncultured_prokaryote
hindgut	514ec7211e72730728ba3edef2e6543a	77.609	23.2974	3.38383	6.8849	5.78268e-12	2.15694e-10	d__Bacteria	p__Firmicutes	c__Negativicutes	o__Acidaminococcales	f__Acidaminococcaceae	g__Succiniclasticum	d__Bacteria
hindgut	2a8915c3b55c3cfaf9ae381f6a5ba1ee	76.2403	23.2733	3.38384	6.87778	6.07922e-12	2.15957e-10	d__Bacteria	p__Bacteroidota	c__Bacteroidia	o__Bacteroidales	f__Prevotellaceae	d__Bacteria	p__Bacteroidota
hindgut	d9149431e23d14b5b5879cf8ae3e226d	70.5539	-23.2068	3.38399	-6.85782	6.99188e-12	2.37088e-10	d__Bacteria	p__Proteobacteria	c__Gammaproteobacteria	o__Burkholderiales	f__Sutterellaceae	g__Parasutterella	d__Bacteria
hindgut	f534470cf5d84b70bfa465a870cce1f9	34.858	-23.1641	3.38462	-6.84392	7.70534e-12	2.49921e-10	d__Bacteria	p__Firmicutes	c__Bacilli	o__Lactobacillales	f__Streptococcaceae	g__Lactococcus	d__Bacteria
hindgut	ee342132fb6d2e792b30640d10a3e0b1	32.009	-23.0485	3.38473	-6.80954	9.79097e-12	3.04336e-10	d__Bacteria	p__Verrucomicrobiota	c__Verrucomicrobiae	o__Verrucomicrobiales	f__Akkermansiaceae	g__Akkermansia	d__Bacteria
hindgut	3046e45df42f56a490fe583e943d8c1d	155.179	22.9802	3.3836	6.79164	1.10869e-11	3.30834e-10	d__Bacteria	p__Bacteroidota	c__Bacteroidia	o__Bacteroidales	f__Muribaculaceae	g__Muribaculaceae	d__Bacteria
hindgut	46cb7399727bd66f4103bcdfe7c3d3cf	28.4897	-22.8895	3.3849	-6.76223	1.35884e-11	3.89883e-10	d__Bacteria	p__Bacteroidota	c__Bacteroidia	o__Bacteroidales	f__Muribaculaceae	g__Muribaculaceae	d__Bacteria
hindgut	2480a148d023f194ae61c788f5c041f4	27.8479	-22.8592	3.38493	-6.75323	1.44587e-11	3.99487e-10	d__Bacteria	p__Firmicutes	c__Clostridia	o__Oscillospirales	f__[Eubacterium]_coprostanoligenes_group	g__[Eubacterium]_coprostanoligenes_group	d__Bacteria
hindgut	687a6a7ed0b4e0133cd7aa22ce9c6b44	55.9924	22.6248	3.38401	6.68578	2.29704e-11	5.76356e-10	d__Bacteria	p__Firmicutes	c__Negativicutes	o__Acidaminococcales	f__Acidaminococcaceae	g__Phascolarctobacterium	d__Bacteria
hindgut	e873aa71f0f6cb3450373a59c3a02bb9	48.0736	22.6337	3.38412	6.68821	2.25923e-11	5.76356e-10	d__Bacteria	p__Bacteroidota	c__Bacteroidia	o__Bacteroidales	f__Prevotellaceae	d__Bacteria	p__Bacteroidota
hindgut	028ed273f6c9c9b50a1fb4b86de5aef4	23.6297	-22.6283	3.38521	-6.68446	2.31779e-11	5.76356e-10	d__Bacteria	p__Firmicutes	c__Clostridia	o__Lachnospirales	f__Lachnospiraceae	g__Blautia	s__Lachnospiraceae_bacterium
hindgut	5944b01610a8f008980462278ada6630	22.4566	-22.5502	3.38531	-6.66121	2.71591e-11	6.5357e-10	d__Bacteria	p__Firmicutes	c__Clostridia	o__Oscillospirales	f__Oscillospiraceae	d__Bacteria	p__Firmicutes
hindgut	18dc505f7761a8af0dde65d1575a9473	19.1048	-22.339	3.38565	-6.59815	4.16315e-11	9.60317e-10	d__Bacteria	p__Bacteroidota	c__Bacteroidia	o__Bacteroidales	f__Muribaculaceae	g__Muribaculaceae	d__Bacteria
hindgut	0ac514f28e6ff7fd1b65e2f4d3b76cda	18.7697	-22.3142	3.38569	-6.59073	4.37678e-11	9.60317e-10	d__Bacteria	p__Firmicutes	c__Clostridia	o__Oscillospirales	f__Oscillospiraceae	d__Bacteria	p__Firmicutes
hindgut	98f33f3b35fb60bf1f59cc0ef48ac1c8	18.7697	-22.3142	3.38569	-6.59073	4.37678e-11	9.60317e-10	d__Bacteria	p__Firmicutes	c__Clostridia	o__Lachnospirales	f__Lachnospiraceae	d__Bacteria	p__Firmicutes
hindgut	6788829b87148e178fac819b8b8190c0	37.1645	22.2763	3.38434	6.58216	4.63666e-11	9.88271e-10	d__Bacteria	p__Bacteroidota	c__Bacteroidia	o__Bacteroidales	f__Prevotellaceae	g__Alloprevotella	d__Bacteria
hindgut	62eac265df990c8bc18df22ac3e38b5c	41.7895	22.2325	3.38423	6.56943	5.05067e-11	9.91527e-10	d__Bacteria	p__Firmicutes	c__Negativicutes	o__Acidaminococcales	f__Acidaminococcaceae	g__Succiniclasticum	d__Bacteria
hindgut	0a85f52097dcc0555ad2e2ae14410a84	17.7642	-22.2495	3.38582	-6.57137	4.98557e-11	9.91527e-10	d__Bacteria	p__Firmicutes	c__Clostridia	o__Peptostreptococcales-Tissierellales	f__Anaerovoracaceae	d__Bacteria	p__Firmicutes
hindgut	65db68175d06d490f92ab9933a0235d8	17.7642	-22.2495	3.38582	-6.57137	4.98557e-11	9.91527e-10	d__Bacteria	p__Firmicutes	c__Clostridia	o__Oscillospirales	f__Oscillospiraceae	g__Oscillibacter	d__Bacteria
hindgut	02f2dfa0ac804aa37c9ecb06c1b8e83d	17.5966	-22.2275	3.38585	-6.56484	5.20877e-11	9.96344e-10	d__Bacteria	p__Firmicutes	c__Clostridia	o__Lachnospirales	f__Lachnospiraceae	d__Bacteria	p__Firmicutes
hindgut	874dd8b6d4d6bcb4fa75f6e9642c1e21	17.429	-22.213	3.38587	-6.5605	5.36289e-11	1.00018e-09	d__Bacteria	p__Firmicutes	c__Clostridia	o__Oscillospirales	f__[Eubacterium]_coprostanoligenes_group	g__[Eubacterium]_coprostanoligenes_group	d__Bacteria
hindgut	22b6167eef9285c8a66a60cdddfe6810	16.2559	-22.1293	3.38605	-6.53543	6.34286e-11	1.15409e-09	d__Bacteria	p__Firmicutes	c__Clostridia	o__Oscillospirales	f__[Eubacterium]_coprostanoligenes_group	g__[Eubacterium]_coprostanoligenes_group	d__Bacteria
hindgut	df5952729c672e358e57c767a96783a6	37.3718	-22.0747	3.38454	-6.52222	6.92736e-11	1.23043e-09	d__Bacteria	p__Bacteroidota	c__Bacteroidia	o__Bacteroidales	f__Muribaculaceae	g__Muribaculaceae	d__Bacteria
hindgut	83f1511db50b01f3da6b5677e3cb6e3a	15.5912	-22.0653	3.38616	-6.51632	7.20534e-11	1.25004e-09	d__Bacteria	p__Bacteroidota	c__Bacteroidia	o__Bacteroidales	f__Bacteroidaceae	g__Bacteroides	d__Bacteria
hindgut	b8228beebe6567e0cdaf370e78253953	31.1064	22.0262	3.38453	6.5079	7.62102e-11	1.29211e-09	d__Bacteria	p__Firmicutes	c__Clostridia	o__Lachnospirales	f__Lachnospiraceae	g__Butyrivibrio	d__Bacteria
hindgut	757f5a283f3cafa200b21d852f917bc9	34.458	21.9746	3.38442	6.49287	8.42142e-11	1.39608e-09	d__Bacteria	p__Bacteroidota	c__Bacteroidia	o__Bacteroidales	f__Prevotellaceae	d__Bacteria	p__Bacteroidota
hindgut	eaa3e66d7d00703c3c3a79b5534fadcd	13.3381	-21.8648	3.38663	-6.45623	1.07343e-10	1.74082e-09	d__Bacteria	p__Firmicutes	c__Clostridia	o__Oscillospirales	f__UCG-010	g__UCG-010	d__Bacteria
hindgut	d22469645f7301c3932f76b9f833a8c7	12.8875	-21.8183	3.38674	-6.44226	1.17711e-10	1.82942e-09	d__Bacteria	p__Actinobacteriota	c__Coriobacteriia	o__Coriobacteriales	f__Atopobiaceae	g__Olsenella	s__uncultured_bacterium
hindgut	2dcd93a58c5502043299cd6bc6020fd8	13.0717	-21.828	3.3867	-6.44521	1.15442e-10	1.82942e-09	d__Bacteria	p__Firmicutes	c__Clostridia	o__Lachnospirales	f__Lachnospiraceae	g__Lachnoclostridium	d__Bacteria
hindgut	5d6dca7aee74b42a6d1beccf640875f9	12.4014	-21.7604	3.38688	-6.4249	1.31952e-10	2.0089e-09	d__Bacteria	p__Firmicutes	c__Clostridia	o__Peptostreptococcales-Tissierellales	f__Peptostreptococcaceae	d__Bacteria	p__Firmicutes
hindgut	75b0be5a184f1450cb9269a7014d9025	12.0662	-21.7232	3.38698	-6.41374	1.41994e-10	2.11854e-09	d__Bacteria	p__Bacteroidota	c__Bacteroidia	o__Bacteroidales	f__Muribaculaceae	g__Muribaculaceae	d__Bacteria
hindgut	84abd83f947e27780b22a5b2f37b13fd	11.8986	-21.702	3.38703	-6.40738	1.48042e-10	2.16548e-09	d__Bacteria	p__Firmicutes	c__Clostridia	o__Lachnospirales	f__Lachnospiraceae	d__Bacteria	p__Firmicutes
hindgut	f4d63cfecec79f4eba5f0d3151594282	11.7159	-21.6802	3.38708	-6.40085	1.54515e-10	2.17487e-09	d__Bacteria	p__Verrucomicrobiota	c__Verrucomicrobiae	o__Verrucomicrobiales	f__Akkermansiaceae	g__Akkermansia	s__uncultured_bacterium
hindgut	e66b215ee8a99581f98a8ae79d9cb830	11.7159	-21.6802	3.38708	-6.40085	1.54515e-10	2.17487e-09	d__Bacteria	p__Bacteroidota	c__Bacteroidia	o__Bacteroidales	f__Rikenellaceae	g__Rikenellaceae_RC9_gut_group	d__Bacteria
hindgut	96725b3bdd86516125756831308bc948	11.6094	-21.6704	3.38712	-6.3979	1.57533e-10	2.17629e-09	d__Bacteria	p__Firmicutes	c__Clostridia	o__Oscillospirales	f__Oscillospiraceae	g__UCG-005	d__Bacteria
hindgut	bd10848cb7bb27ea21f2d0f8a3ec8c02	11.316	-21.6402	3.38721	-6.3888	1.67195e-10	2.26777e-09	d__Bacteria	p__Firmicutes	c__Clostridia	o__Clostridia	f__Hungateiclostridiaceae	g__Ruminiclostridium	s__uncultured_rumen
hindgut	c9d113235a47b5d6bc6dc3e6e886dc31	11.0896	-21.6047	3.3873	-6.37816	1.79227e-10	2.30523e-09	d__Bacteria	p__Firmicutes	c__Clostridia	d__Bacteria	p__Firmicutes	c__Clostridia	d__Bacteria
hindgut	499afb510248dc6e947a933c9ca22056	22.7571	21.5931	3.38495	6.37913	1.78096e-10	2.30523e-09	d__Bacteria	p__Bacteroidota	c__Bacteroidia	o__Bacteroidales	f__Bacteroidaceae	g__Bacteroides	s__Bacteroidaceae_bacterium
hindgut	fe3dee7c089f3e8443b468843cc456d5	12.7366	-21.602	3.38679	-6.37831	1.79051e-10	2.30523e-09	d__Bacteria	p__Bacteroidota	c__Bacteroidia	o__Bacteroidales	f__Muribaculaceae	g__Muribaculaceae	d__Bacteria
hindgut	cc634c5598812fb4d635e5321300dc75	10.8931	-21.5837	3.38737	-6.37183	1.86781e-10	2.36168e-09	d__Bacteria	p__Firmicutes	c__Clostridia	o__Clostridia_UCG-014	f__Clostridia_UCG-014	g__Clostridia_UCG-014	d__Bacteria
hindgut	3b1e374c6e937bb37fc2407ba6062a61	21.9385	21.544	3.38501	6.36453	1.9589e-10	2.43557e-09	d__Bacteria	p__Firmicutes	c__Negativicutes	o__Veillonellales-Selenomonadales	f__Selenomonadaceae	d__Bacteria	p__Firmicutes
hindgut	349f5ef0e465b762e9cc5fdaa53cd123	10.4542	-21.5353	3.38752	-6.35725	2.05402e-10	2.51197e-09	d__Bacteria	p__Bacteroidota	c__Bacteroidia	o__Bacteroidales	d__Bacteria	p__Bacteroidota	c__Bacteroidia
hindgut	cb19ab11f745108f5851138f9f821055	10.3641	-21.5235	3.38756	-6.3537	2.10192e-10	2.52908e-09	d__Bacteria	p__Bacteroidota	c__Bacteroidia	o__Bacteroidales	f__Muribaculaceae	g__Muribaculaceae	d__Bacteria
hindgut	4083b6abd48ea7d3d13025a108fae1b3	21.2613	21.4978	3.38507	6.35078	2.14231e-10	2.53677e-09	d__Bacteria	p__Bacteroidota	c__Bacteroidia	o__Bacteroidales	f__Prevotellaceae	d__Bacteria	p__Bacteroidota
hindgut	df8c39a0ca89714746266e3c767787b5	20.8424	21.47	3.3851	6.3425	2.26067e-10	2.59456e-09	d__Bacteria	p__Bacteroidota	c__Bacteroidia	o__Bacteroidales	f__Prevotellaceae	d__Bacteria	p__Bacteroidota
hindgut	88b73243a1feab28cd6bcfd8d77c7a9a	10.2228	-21.4909	3.38763	-6.34393	2.23978e-10	2.59456e-09	d__Bacteria	p__Firmicutes	c__Clostridia	o__Lachnospirales	f__Lachnospiraceae	d__Bacteria	p__Firmicutes
hindgut	04624a9ca4de4859af61739aae6e13f1	9.91348	-21.4568	3.38775	-6.33366	2.39411e-10	2.62648e-09	d__Bacteria	p__Firmicutes	c__Bacilli	o__Izemoplasmatales	f__Izemoplasmatales	g__Izemoplasmatales	d__Bacteria
hindgut	1d7039600badffd24e380767e7fb13e0	43.6747	21.4397	3.3842	6.33526	2.36947e-10	2.62648e-09	d__Bacteria	p__Bacteroidota	c__Bacteroidia	o__Bacteroidales	f__Prevotellaceae	g__Prevotellaceae_UCG-001	d__Bacteria
hindgut	e118502e35e144157ee61f425568d532	10.0036	-21.471	3.38771	-6.3379	2.32913e-10	2.62648e-09	d__Bacteria	p__Firmicutes	c__Clostridia	o__Oscillospirales	f__Oscillospiraceae	d__Bacteria	p__Firmicutes
hindgut	08a9fa79efd452e4144d51d96f405919	19.9708	21.4114	3.38518	6.32505	2.53155e-10	2.73701e-09	d__Bacteria	p__Bacteroidota	c__Bacteroidia	o__Bacteroidales	f__Prevotellaceae	g__Alloprevotella	d__Bacteria
hindgut	d401aa4674c7e2c32e8ae9960cc3897e	19.6903	21.3925	3.3852	6.31943	2.62526e-10	2.75837e-09	d__Bacteria	p__Bacteroidota	c__Bacteroidia	o__Bacteroidales	f__Prevotellaceae	d__Bacteria	p__Bacteroidota
hindgut	cd8b643271e883f4c30064d2031e0969	19.7283	21.3961	3.3852	6.3205	2.60724e-10	2.75837e-09	d__Bacteria	p__Firmicutes	c__Clostridia	o__Lachnospirales	f__Lachnospiraceae	d__Bacteria	p__Firmicutes
hindgut	ee5796885429a3c8a37255a8ba570af1	9.28262	-21.3721	3.38804	-6.3081	2.82481e-10	2.88898e-09	d__Bacteria	p__Firmicutes	c__Clostridia	o__Christensenellales	f__Christensenellaceae	g__Christensenellaceae_R-7_group	d__Bacteria
hindgut	6c162df8791dd2630eb2c678838d704d	9.29532	-21.3717	3.38805	-6.30798	2.82702e-10	2.88898e-09	d__Bacteria	p__Bacteroidota	c__Bacteroidia	d__Bacteria	p__Bacteroidota	c__Bacteroidia	d__Bacteria
hindgut	665e7d21b65e79c159ed1029769108fa	9.16061	-21.3553	3.38812	-6.30301	2.91919e-10	2.94286e-09	d__Bacteria	p__Bacteroidota	c__Bacteroidia	o__Bacteroidales	f__Rikenellaceae	g__dgA-11_gut_group	s__uncultured_bacterium
hindgut	f0deee4cba2e352658f1a83002c58563	18.5382	21.3084	3.38531	6.29435	3.08682e-10	3.07035e-09	d__Bacteria	p__Bacteroidota	c__Bacteroidia	o__Bacteroidales	f__Prevotellaceae	g__Prevotella	d__Bacteria
hindgut	02eb1b6cd4f1eed776137db1470c6d11	8.83201	-21.3072	3.38828	-6.2885	3.20542e-10	3.10551e-09	d__Bacteria	p__Bacteroidota	c__Bacteroidia	o__Bacteroidales	f__Bacteroidaceae	g__Bacteroides	d__Bacteria
hindgut	e1ad2dafd943cb0e50393b376d630a01	8.92213	-21.3084	3.38823	-6.28894	3.19642e-10	3.10551e-09	d__Bacteria	p__Bacteroidota	c__Bacteroidia	o__Bacteroidales	f__uncultured	g__uncultured	d__Bacteria
hindgut	bf592b72d38cd256aa4a99ac2a3a0be1	17.5956	21.2324	3.38542	6.27171	3.57109e-10	3.41542e-09	d__Bacteria	p__Firmicutes	c__Negativicutes	o__Acidaminococcales	f__Acidaminococcaceae	g__Succiniclasticum	d__Bacteria
hindgut	06ed2690b785cfe767f08010458d5023	17.2725	21.2113	3.38546	6.26542	3.71821e-10	3.51112e-09	d__Bacteria	p__Bacteroidota	c__Bacteroidia	o__Bacteroidales	f__Prevotellaceae	g__Prevotella	d__Bacteria
hindgut	fbc10c1a2210ba8b5020c4067c6de1ec	8.20115	-21.206	3.38866	-6.25795	3.9008e-10	3.63749e-09	d__Bacteria	p__Firmicutes	c__Clostridia	o__Oscillospirales	f__[Eubacterium]_coprostanoligenes_group	g__[Eubacterium]_coprostanoligenes_group	d__Bacteria
hindgut	5143ca5b3153f6f441fac26db7b89d45	8.02091	-21.1754	3.38878	-6.2487	4.13884e-10	3.69945e-09	d__Bacteria	p__Firmicutes	c__Bacilli	o__Erysipelotrichales	f__Erysipelotrichaceae	g__Turicibacter	d__Bacteria
hindgut	8f51bb3222e02536aeda4fdd969c0e8e	8.3814	-21.1661	3.38855	-6.24637	4.20104e-10	3.69945e-09	d__Bacteria	p__Bacteroidota	c__Bacteroidia	o__Bacteroidales	f__Prevotellaceae	g__Prevotella	d__Bacteria
hindgut	f507f5b76cab4fe8e656db0674b6ddde	8.11103	-21.1832	3.38872	-6.25111	4.07557e-10	3.69945e-09	d__Bacteria	p__Firmicutes	c__Clostridia	o__Oscillospirales	f__Oscillospiraceae	g__UCG-005	d__Bacteria
hindgut	fb8dff658d57b41a3f5d875de2019b74	7.93079	-21.1662	3.38884	-6.24584	4.21519e-10	3.69945e-09	d__Bacteria	p__Firmicutes	c__Clostridia	o__Lachnospirales	f__Lachnospiraceae	g__Lachnospiraceae_NK3A20_group	d__Bacteria
hindgut	62d9581992a6db4596154a12ab75070e	8.02091	-21.1754	3.38878	-6.2487	4.13884e-10	3.69945e-09	d__Bacteria	p__Firmicutes	c__Clostridia	o__Lachnospirales	f__Lachnospiraceae	d__Bacteria	p__Firmicutes
hindgut	52cad8522419c604a08d18b4a262d2b7	16.3387	21.1319	3.38558	6.24174	4.32738e-10	3.75375e-09	d__Bacteria	p__Bacteroidota	c__Bacteroidia	o__Bacteroidales	f__Prevotellaceae	g__Prevotellaceae_UCG-001	d__Bacteria
hindgut	095694b53764993f88c8dd01c5631ddb	7.75054	-21.1318	3.38896	-6.23548	4.50386e-10	3.86193e-09	d__Bacteria	p__Bacteroidota	c__Bacteroidia	o__Bacteroidales	f__Barnesiellaceae	g__uncultured	s__uncultured_Bacteroidales
hindgut	ee11c055d133e4402d33c108ca2aefe7	7.48017	-21.0727	3.38917	-6.21767	5.04605e-10	4.27768e-09	d__Bacteria	p__Firmicutes	c__Clostridia	d__Bacteria	p__Firmicutes	c__Clostridia	d__Bacteria
hindgut	1f4c103b356a6a93f093fd224c57aa1e	7.29993	-21.0341	3.38931	-6.20602	5.43419e-10	4.55495e-09	d__Bacteria	p__Firmicutes	c__Clostridia	o__Lachnospirales	f__Lachnospiraceae	d__Bacteria	p__Firmicutes
hindgut	b145048220090923043c17c7a24543f9	7.20981	-21.0177	3.38938	-6.20104	5.6093e-10	4.5984e-09	d__Bacteria	p__Firmicutes	c__Clostridia	o__Clostridia_vadinBB60_group	f__Clostridia_vadinBB60_group	g__Clostridia_vadinBB60_group	s__uncultured_bacterium
hindgut	d00e8fbc3b10b529d6f722d1d7fddafa	7.20981	-21.0177	3.38938	-6.20104	5.6093e-10	4.5984e-09	d__Bacteria	p__Bacteroidota	c__Bacteroidia	o__Bacteroidales	d__Bacteria	p__Bacteroidota	c__Bacteroidia
hindgut	2f0468b427359fad5da868cb3b12d5b4	14.3488	20.9506	3.38588	6.18765	6.10694e-10	4.95193e-09	d__Bacteria	p__Bacteroidota	c__Bacteroidia	o__Bacteroidales	f__Prevotellaceae	d__Bacteria	p__Bacteroidota
hindgut	c8dae9c205b784b8e953b127ddd9c00f	10.7255	-20.868	3.38743	-6.16042	7.25534e-10	5.81988e-09	d__Bacteria	p__Firmicutes	c__Clostridia	o__Lachnospirales	f__Lachnospiraceae	d__Bacteria	p__Firmicutes
hindgut	f634c1f6007572849aa08a6bebdbff6a	12.6883	20.7817	3.38621	6.13717	8.40025e-10	6.66658e-09	d__Bacteria	p__Firmicutes	c__Clostridia	o__Lachnospirales	f__Lachnospiraceae	g__Coprococcus	d__Bacteria
hindgut	8bab0bfd10a41c29a9e29a0baafd7bf6	12.2541	20.7231	3.38631	6.11966	9.37729e-10	7.31356e-09	d__Bacteria	p__Patescibacteria	c__Gracilibacteria	o__Absconditabacteriales_(SR1)	f__Absconditabacteriales_(SR1)	g__Absconditabacteriales_(SR1)	s__uncultured_rumen
hindgut	5fd87126943b5f527fd757e2b3192fae	12.1493	20.7213	3.38634	6.11908	9.41156e-10	7.31356e-09	d__Bacteria	p__Bacteroidota	c__Bacteroidia	o__Bacteroidales	f__Prevotellaceae	g__Prevotella	d__Bacteria
hindgut	081f327d4c7df00b54cd6fe34abd4571	12.0446	20.7017	3.38636	6.11326	9.76167e-10	7.43082e-09	d__Bacteria	p__Firmicutes	c__Negativicutes	o__Veillonellales-Selenomonadales	f__Selenomonadaceae	d__Bacteria	p__Firmicutes
hindgut	679751cb825e18ea04e3ee3566487515	12.0446	20.7017	3.38636	6.11326	9.76167e-10	7.43082e-09	d__Bacteria	p__Bacteroidota	c__Bacteroidia	o__Bacteroidales	f__Prevotellaceae	g__Prevotella	d__Bacteria
hindgut	31096259c0df85586447e448c9562156	11.6242	20.6624	3.38647	6.10145	1.05113e-09	7.9206e-09	d__Bacteria	p__Firmicutes	c__Clostridia	o__Lachnospirales	f__Lachnospiraceae	d__Bacteria	p__Firmicutes
hindgut	35c8d348ecd6c2be2c595356169909a6	11.706	20.6562	3.38645	6.09967	1.06287e-09	7.92898e-09	d__Bacteria	p__Firmicutes	c__Clostridia	o__Oscillospirales	f__Ruminococcaceae	g__Fournierella	s__uncultured_bacterium
hindgut	c6dd02f85e3c9568d31db4b2847cd933	11.4162	20.6319	3.38653	6.09234	1.11273e-09	8.21879e-09	d__Bacteria	p__Bacteroidota	c__Bacteroidia	o__Bacteroidales	f__Prevotellaceae	g__Prevotella	d__Bacteria
hindgut	cada2396ace3d057b129579d99eb3a29	10.9274	20.5718	3.38667	6.07434	1.24495e-09	9.10523e-09	d__Bacteria	p__Bacteroidota	c__Bacteroidia	o__Bacteroidales	f__Tannerellaceae	g__Parabacteroides	s__uncultured_bacterium
hindgut	01cb24e8b963ce6dd34c1694989eb497	10.8018	20.5556	3.38671	6.06948	1.28323e-09	9.29407e-09	d__Bacteria	p__Bacteroidota	c__Bacteroidia	o__Bacteroidales	f__Prevotellaceae	g__Alloprevotella	d__Bacteria
hindgut	b2ba0789bf10b160034597e5c5d2b8b5	8.29128	-20.5596	3.3886	-6.06729	1.30083e-09	9.33094e-09	d__Bacteria	p__Firmicutes	c__Clostridia	o__Monoglobales	f__Monoglobaceae	g__Monoglobus	d__Bacteria
hindgut	b028d99688880127f01d00c3318a80d2	10.1593	20.4721	3.38692	6.04447	1.49904e-09	1.06503e-08	d__Bacteria	p__Bacteroidota	c__Bacteroidia	o__Bacteroidales	f__Prevotellaceae	d__Bacteria	p__Bacteroidota
hindgut	f6a217dd273ab05845de3b175a451568	10.0546	20.457	3.38695	6.03994	1.54167e-09	1.07485e-08	d__Bacteria	p__Planctomycetota	c__Planctomycetes	o__Pirellulales	f__Pirellulaceae	g__p-1088-a5_gut_group	s__uncultured_bacterium
hindgut	2e091e614b1d18fdc5d36272b25e9fe5	10.0688	20.462	3.38695	6.04144	1.52749e-09	1.07485e-08	d__Bacteria	p__Bacteroidota	c__Bacteroidia	o__Bacteroidales	f__Bacteroidaceae	g__Bacteroides	s__Bacteroides_coprocola
hindgut	9d6a6e5cbd266125da6e46a2a7ba9d30	9.84514	20.429	3.38703	6.03154	1.62402e-09	1.11149e-08	d__Bacteria	p__Bacteroidota	c__Bacteroidia	o__Bacteroidales	f__Prevotellaceae	g__Prevotella	d__Bacteria
hindgut	c20d1d723bb43b016f848bf15ef9700e	27.9962	20.4164	3.38466	6.03205	1.61896e-09	1.11149e-08	d__Bacteria	p__Firmicutes	c__Clostridia	o__Lachnospirales	f__Lachnospiraceae	d__Bacteria	p__Firmicutes
hindgut	46368b624fbdfadaa48ed9fdf6eac960	7.84066	-20.4154	3.3889	-6.02421	1.69939e-09	1.1525e-08	d__Bacteria	p__Firmicutes	c__Clostridia	o__Oscillospirales	f__[Eubacterium]_coprostanoligenes_group	g__[Eubacterium]_coprostanoligenes_group	d__Bacteria
hindgut	fecb109bcf8e6649d5d159a45cff3862	9.53093	20.3823	3.38715	6.01755	1.77079e-09	1.17947e-08	d__Bacteria	p__Bacteroidota	c__Bacteroidia	o__Bacteroidales	f__Prevotellaceae	g__Prevotella	d__Bacteria
hindgut	77e0020ea5bffd1cef2f5514d11b1944	9.53093	20.3823	3.38715	6.01755	1.77079e-09	1.17947e-08	d__Bacteria	p__Firmicutes	c__Clostridia	o__Lachnospirales	f__Lachnospiraceae	d__Bacteria	p__Firmicutes
hindgut	5c26c11091a3863b66e30e6bd3632335	9.33207	20.3555	3.38723	6.00947	1.86126e-09	1.22876e-08	d__Bacteria	p__Bacteroidota	c__Bacteroidia	o__Bacteroidales	f__Prevotellaceae	g__Prevotella	d__Bacteria
hindgut	570ee1b11341e3147eddfcb6d7f35592	8.92276	20.2899	3.3874	5.9898	2.10099e-09	1.37486e-08	d__Bacteria	p__Firmicutes	c__Clostridia	o__Oscillospirales	f__Ruminococcaceae	g__Subdoligranulum	d__Bacteria
hindgut	13e15797e98752567ae3b56b5346d5ab	27.1265	20.2415	3.3847	5.9803	2.22733e-09	1.44486e-08	d__Bacteria	p__Bacteroidota	c__Bacteroidia	o__Bacteroidales	f__Prevotellaceae	g__Prevotella	s__Prevotella_ruminicola
hindgut	8ba8922801b2c593576fa6209d7c6ae0	8.51346	20.2272	3.3876	5.97096	2.35865e-09	1.51685e-08	d__Bacteria	p__Firmicutes	c__Clostridia	o__Clostridiales	f__Clostridiaceae	g__Clostridium_sensu_stricto_1	d__Bacteria
hindgut	160e12e3016c040cff2d22ea812e7669	8.37884	20.2008	3.38767	5.96305	2.47574e-09	1.57855e-08	d__Bacteria	p__Bacteroidota	c__Bacteroidia	o__Bacteroidales	f__Rikenellaceae	g__U29-B03	d__Bacteria
hindgut	72a7aac5a882d045098266a18db8ed3d	8.16937	20.1665	3.38778	5.95273	2.63701e-09	1.65312e-08	d__Bacteria	p__Bacteroidota	c__Bacteroidia	o__Bacteroidales	f__Prevotellaceae	d__Bacteria	p__Bacteroidota
hindgut	6444e96efd681b5f8488d2cc44992a99	8.16937	20.1665	3.38778	5.95273	2.63701e-09	1.65312e-08	d__Bacteria	p__Bacteroidota	c__Bacteroidia	o__Bacteroidales	f__Prevotellaceae	g__Prevotella	d__Bacteria
hindgut	449f3d4c53dc60ce6e52d37282852630	8.10416	20.1573	3.38781	5.94995	2.68222e-09	1.66745e-08	d__Bacteria	p__Firmicutes	c__Clostridia	o__Lachnospirales	f__Lachnospiraceae	g__Dorea	d__Bacteria
hindgut	e2d235d928679123f655ebc50b036d3f	7.94044	20.1279	3.3879	5.9411	2.83112e-09	1.74547e-08	d__Bacteria	p__Proteobacteria	c__Gammaproteobacteria	o__Burkholderiales	f__Sutterellaceae	g__Sutterella	d__Bacteria
hindgut	7358b7fb35cda0e36a281fd685c329cd	7.77672	20.1035	3.388	5.93373	2.9613e-09	1.81076e-08	d__Bacteria	p__Firmicutes	c__Clostridia	o__Lachnospirales	f__Lachnospiraceae	d__Bacteria	p__Firmicutes
hindgut	6b8b6c3423914c5be388b16fa52c3033	7.54096	20.059	3.38815	5.92035	3.21259e-09	1.93326e-08	d__Bacteria	p__Bacteroidota	c__Bacteroidia	o__Bacteroidales	f__Prevotellaceae	d__Bacteria	p__Bacteroidota
hindgut	5dbc66e302a736b6f7b4486b1d663536	7.53114	20.0589	3.38815	5.9203	3.21346e-09	1.93326e-08	d__Bacteria	p__Firmicutes	c__Clostridia	o__Lachnospirales	f__Lachnospiraceae	d__Bacteria	p__Firmicutes
hindgut	d63c5961e5f294e50cd021ec70aaf60f	341.091	-11.9891	2.67817	-4.4766	7.58401e-06	4.52614e-05	d__Bacteria	p__Firmicutes	c__Clostridia	o__Oscillospirales	f__Oscillospiraceae	g__UCG-005	d__Bacteria
hindgut	3def91b364aec3e2c44a67b16d80ca9d	338.869	-11.9797	2.69689	-4.44204	8.91113e-06	5.27596e-05	d__Bacteria	p__Firmicutes	c__Clostridia	o__Oscillospirales	f__Oscillospiraceae	g__UCG-005	d__Bacteria
